# Supplementary material for: Adaptation of the Phytopathogenic Fungus Microdochium nivale to the Fungicides Tebuconazole and Fludioxonil
Source: J Fungi (Basel). 2025 Dec 2;11(12):859. doi: 10.3390/jof11120859 (PMC12734244; doi:10.3390/jof11120859)
Supplement: Supplementary file 1 [file jof-11-00859-s001.zip]

Archive with 3 entries (3 files):
- Supplementary_Files 1-4.xls
- Supplementary_Tables 1-6.xls
- Supplementary_File 5.xls
