# Supplementary material for: Adaptation of the Phytopathogenic Fungus Microdochium nivale to the Fungicides Tebuconazole and Fludioxonil
Source: J Fungi (Basel). 2025 Dec 2;11(12):859. doi: 10.3390/jof11120859 (PMC12734244; doi:10.3390/jof11120859)
Supplement: Supplementary file 1 [file jof-11-00859-s001.zip › Supplementary_Files 1-4.xls]

## Sheet: file 1
	Supplementary File 1: Spearman correlation coefficients between the sensitivity levels of Microdochium nivale strains to fludioxonil and tebuconazole. The asterisk indicates statistically significant correlation (p < 0.05).

## Sheet: file 2
	Supplementary File 2: Sensitivity levels of Microdochium nivale strains, originating from different agrocenoses (Arsk (black) and Laishevo (red)), to fludioxonil and tebuconazole. No significant differences were observed between the agrocenoses in terms of strain sensitivity levels (Mann-Whitney test, p > 0.05). The sensitivity level of each strain was determined as the percentage of growth inhib…

## Sheet: file 3
	Supplementary File 3: Sensitivity levels of Microdochium nivale strains, originating from different crop hosts (winter rye, winter wheat, and winter triticale) or different plant parts (healthy parts of shoots (HPS), roots, or dead parts of shoots (DPS)), to fludioxonil and tebuconazole. No significant differences were observed between host crops or plant parts in terms of strain sensitivity leve…
	Grouped by original host plant										Grouped by original host plant part
											HPS — health parts of shoots
											DPS — dead parts of shoots

## Sheet: file 4
	Supplementary File 4: Relative reduction in virulence of Microdochium nivale strains following in vitro adaptation to fludioxonil or tebuconazole. Strains were consistently cultured for 20 passages at gradually increasing fungicide concentrations. Virulence of the adapted strains was compared with that of their parental, natural fungicide-sensitive strains that were consistently cultured for 20 p…
