# Supplementary material for: Adaptation of the Phytopathogenic Fungus Microdochium nivale to the Fungicides Tebuconazole and Fludioxonil
Source: J Fungi (Basel). 2025 Dec 2;11(12):859. doi: 10.3390/jof11120859 (PMC12734244; doi:10.3390/jof11120859)
Supplement: Supplementary file 1 [file jof-11-00859-s001.zip › Supplementary_Tables 1-6.xls]

## Sheet: table S1
Supplementary Table 1: Details on the PacBio HiFi genome sequencing of the fludioxonil-sensitive Microdochium nivale strain F_00246: raw and filtered read statistics
	raw	filtered
Format	FASTQ	FASTQ
Type	DNA	DNA
Num_seqs	160530	145922
Sum_len	695981899	674457419
Min_len	87	2000
Avg_len	4335.5	4622
Max_len	23031	23031
Q1	3040	3381
Q2	4204	4406
Q3	5440	5579
Sum_gap	0	0
N50	4933	5000
N50_num	5549	5482
Q20(%)	99.31	99.3
Q30(%)	98.44	98.42
AvgQual	30.7	30.65
GC(%)	55.14	55.14

## Sheet: table S2
Supplementary Table 2: Genome size estimation of Microdochium nivale strain F_00246 using k-mer frequency analysis
k-mer	Haploid length, min-max (bp)	Repeat length, min-max (bp)	Unique length, min-max (bp)	Model fit, min-max (%)	Read error rate (%)
21	33,362,120 – 33,451,421	1,109,882 – 1,112,853	32,252,237 – 32,338,568	94,916 – 98,578	0.3854
23	33,306,371 – 33,397,709	1,055,396 – 1,058,291	32,250,975 – 32,339,418	95,056 – 98,587	0.3677
25	33,244,525 – 33,336,977	1,017,302 – 1,020,131	32,227,223 – 32,316,846	95,175 – 98,609	0.3532
25	33,200,785 – 33,293,684	1,007,083 – 1,009,901	32,193,702 – 32,283,783	95,551 – 98,743	0.3386
29	33,139,238 – 33,233,407	982,768 – 985,561	32,156,470 – 32,247,846	95,622 – 98,756	0.3278
31	33,081,685 – 33,176,185	962,289 – 965,038	32,119,395 – 32,211,147	95,687 – 98,773	0.3179

## Sheet: table S3
Supplementary Table 3: Assessment of the Microdochium nivale F_00246 genome assemly completeness using BUSCO: comparison across AUGUSTUS, MetaEuk, and miniprot
Metrics	Augustus	MetaEuk	Miniprot
Complete	99,5 % (S = 99,5 %)	98,8 % (S = 98,7 %)	99,4 % (S = 99,4 %)
Duplicated	0,0 %	0,2 % (2 BUSCO)	0,0 %
Fragmented	0,4 %	0,4 %	0,3 %
Missing	0,1 % (1 gene)	0,7 % (8 genes)	0,4 % (4 genes)
E (internal stop)	—	—	23,9 % (267 CDS)

## Sheet: table S4
Supplementary Table 4: Details on the Illumina genome sequencing of the fludioxonil-adapted Microdochium nivale strain F_00246-FR (in vitro derivative of the fludioxonil-sensitive strain F_00246): raw and filtered direct and reverse read statistics
file	Direct	Reverse	Direct_filtered	Reverse_filtered
format	FASTQ	FASTQ	FASTQ	FASTQ
type	DNA	DNA	DNA	DNA
num_seqs	8270558	8270558	8046091	8046091
sum_len	1215264942	1215264942	1188150464	1188159674
min_len	6	6	50	50
avg_len	146.9	146.9	147.7	147.7
max_len	151	151	151	151
Q1	151	151	151	151
Q2	151	151	151	151
Q3	151	151	151	151
sum_gap	0	0	0	0
N50	151	151	151	151
N50_num	1	1	1	1
Q20(%)	98	98	98	98
Q30(%)	95	94	95	95
AvgQual	28.16	27.93	29.12	28.84
GC(%)	53.98	54.32	53.96	53.94
sum_n	102178	106993	97634	96638

## Sheet: table S5
Supplementary Table 5: BAM quality metrics for the alignment of Illumina reads obtained for fludioxonil-resistant Microdochium nivale derivative (F_00246-FR) against the genome assembly of the natural parental fludioxonil-sensitive M. nivale strain F_00246
Reference size	36,098,220
Number of reads	16,092,182
Mapped reads	15,645,462 / 97.22%
Unmapped reads	446,720 / 2.78%
Mapped paired reads	15,645,462 / 97.22%
Mapped reads, first in pair	7,824,695 / 48.62%
Mapped reads, second in pair	7,820,767 / 48.6%
Mapped reads, both in pair	15,632,270 / 97.14%
Mapped reads, singletons	13,192 / 0.08%
Secondary alignments	0
Supplementary alignments	45,334 / 0.28%
Read min/max/mean length	30 / 151 / 147.78
Duplicated reads (flagged)	1,552,216 / 9.65%
Clipped reads	288,302 / 1.79%

## Sheet: table S6
Supplementary Table 6: Mutations revealed in Microdochium nivale following fludioxonil adaptation. Consensus variants detected by both tools (GATK4 and Strelka2 (n = 1,538; 818 SNPs; 720 indels)) are presented
CHROM	POS	REF	ALT	QUAL	TYPE
scaffold_2	1195237	T	TG	1575	INDEL
scaffold_5	312751	C	T	231	SNP
scaffold_5	312774	T	C	247	SNP
scaffold_5	312801	G	A	433	SNP
scaffold_5	312838	T	C	354	SNP
scaffold_5	312843	T	C	360	SNP
scaffold_5	312864	A	G	322	SNP
scaffold_5	312888	T	C	363	SNP
scaffold_5	312989	A	G	176	SNP
scaffold_5	313015	A	G	376	SNP
scaffold_5	313026	C	T	300	SNP
scaffold_5	313069	C	G	381	SNP
scaffold_5	313086	C	T	484	SNP
scaffold_5	313100	A	G	485	SNP
scaffold_5	313108	A	G	524	SNP
scaffold_5	313150	C	T	520	SNP
scaffold_5	313163	C	T	452	SNP
scaffold_5	313173	A	G	473	SNP
scaffold_5	313181	A	T	625	SNP
scaffold_5	313215	G	A	581	SNP
scaffold_5	313245	G	A	610	SNP
scaffold_5	313295	A	G	646	SNP
scaffold_5	313305	G	T	655	SNP
scaffold_5	313315	T	G	728	SNP
scaffold_5	313321	C	T	651	SNP
scaffold_5	313332	A	C	614	SNP
scaffold_5	313346	C	T	554	SNP
scaffold_5	313357	T	C	645	SNP
scaffold_5	313400	C	T	590	SNP
scaffold_5	313435	C	T	395	SNP
scaffold_5	313438	C	T	362	SNP
scaffold_5	313441	C	T	349	SNP
scaffold_5	313605	G	T	448	SNP
scaffold_5	313606	T	C	439	SNP
scaffold_5	313684	C	T	666	SNP
scaffold_5	313733	G	A	768	SNP
scaffold_5	313741	A	G	717	SNP
scaffold_5	313742	G	A	692	SNP
scaffold_5	313795	G	A	584	SNP
scaffold_5	313814	G	A	450	SNP
scaffold_5	313822	C	T	474	SNP
scaffold_5	313843	G	A	477	SNP
scaffold_5	313845	C	T	440	SNP
scaffold_5	313858	T	C	428	SNP
scaffold_5	313888	C	T	452	SNP
scaffold_5	313912	A	G	424	SNP
scaffold_5	313925	A	C	495	SNP
scaffold_5	313934	G	A	542	SNP
scaffold_5	313942	G	C	441	SNP
scaffold_5	313945	C	T	383	SNP
scaffold_5	313982	C	A	468	SNP
scaffold_5	314008	A	G	464	SNP
scaffold_5	314011	T	C	450	SNP
scaffold_5	314043	C	T	686	SNP
scaffold_5	314128	A	G	441	SNP
scaffold_5	314134	C	T	351	SNP
scaffold_5	314136	A	G	433	SNP
scaffold_5	314140	A	G	450	SNP
scaffold_5	314165	A	G	433	SNP
scaffold_5	314185	T	C	252	SNP
scaffold_5	314209	A	G	388	SNP
scaffold_5	314270	A	C	365	SNP
scaffold_5	314273	A	G	358	SNP
scaffold_5	314288	A	G	236	SNP
scaffold_5	314289	C	T	240	SNP
scaffold_5	314305	A	G	323	SNP
scaffold_5	314331	A	G	437	SNP
scaffold_5	314342	C	T	368	SNP
scaffold_5	314364	C	T	317	SNP
scaffold_5	314397	G	C	234	SNP
scaffold_5	314431	A	C	228	SNP
scaffold_5	314438	A	G	148	SNP
scaffold_5	314471	G	A	278	SNP
scaffold_5	314479	G	A	311	SNP
scaffold_5	314506	C	G	334	SNP
scaffold_5	314548	T	C	517	SNP
scaffold_5	314554	C	A	432	SNP
scaffold_5	314555	A	G	437	SNP
scaffold_5	314557	T	C	463	SNP
scaffold_5	314568	A	G	492	SNP
scaffold_5	314580	G	A	589	SNP
scaffold_5	314594	T	A	561	SNP
scaffold_5	314601	C	T	627	SNP
scaffold_5	314612	G	A	621	SNP
scaffold_5	314624	CTCAT	C	1254	INDEL
scaffold_5	314634	C	T	649	SNP
scaffold_5	314637	G	A	704	SNP
scaffold_5	314641	G	A	716	SNP
scaffold_5	314643	C	T	661	SNP
scaffold_5	314653	G	A	795	SNP
scaffold_5	314669	C	T	619	SNP
scaffold_5	314673	G	A	627	SNP
scaffold_5	314679	G	T	632	SNP
scaffold_5	314716	A	G	654	SNP
scaffold_5	314725	C	A	595	SNP
scaffold_5	314726	A	G	552	SNP
scaffold_5	314748	G	A	593	SNP
scaffold_5	314767	G	A	387	SNP
scaffold_5	314800	G	C	576	SNP
scaffold_5	314810	G	A	704	SNP
scaffold_5	314833	G	A	572	SNP
scaffold_5	314834	T	C	546	SNP
scaffold_5	314848	G	A	626	SNP
scaffold_5	314877	C	T	414	SNP
scaffold_5	314920	C	T	205	SNP
scaffold_5	314945	A	G	186	SNP
scaffold_5	314946	C	G	124	SNP
scaffold_5	316359	A	C	819	SNP
scaffold_5	316368	G	A	783	SNP
scaffold_5	316379	G	A	696	SNP
scaffold_5	316386	A	C	684	SNP
scaffold_5	316389	T	C	709	SNP
scaffold_5	316395	T	C	632	SNP
scaffold_5	316414	C	A	558	SNP
scaffold_5	316422	A	G	515	SNP
scaffold_5	316428	T	C	486	SNP
scaffold_5	316433	C	T	513	SNP
scaffold_5	316453	A	G	338	SNP
scaffold_5	316475	T	C	468	SNP
scaffold_5	316492	G	A	395	SNP
scaffold_5	316516	C	T	159	SNP
scaffold_5	316519	T	C	150	SNP
scaffold_5	316522	G	T	129	SNP
scaffold_5	316524	C	T	185	SNP
scaffold_5	316528	A	G	141	SNP
scaffold_5	316534	C	T	190	SNP
scaffold_5	316535	G	C	268	SNP
scaffold_5	316601	A	G	363	SNP
scaffold_5	316604	C	T	367	SNP
scaffold_5	316622	T	G	398	SNP
scaffold_5	316647	C	T	446	SNP
scaffold_5	316655	T	C	475	SNP
scaffold_5	316666	A	G	457	SNP
scaffold_5	316674	C	G	489	SNP
scaffold_5	316722	C	T	381	SNP
scaffold_5	316723	G	T	328	SNP
scaffold_5	316736	C	T	395	SNP
scaffold_5	316739	T	A	354	SNP
scaffold_5	316771	C	T	408	SNP
scaffold_5	316776	G	T	449	SNP
scaffold_5	316783	G	C	378	SNP
scaffold_5	316791	G	A	314	SNP
scaffold_5	316811	A	G	413	SNP
scaffold_2	1033577	TG	T	405	INDEL
scaffold_2	3263573	AGG	A	125	INDEL
scaffold_3	1018329	GC	G	317	INDEL
scaffold_3	1887410	TC	T	114	INDEL
scaffold_3	2435147	AC	A	236	INDEL
scaffold_3	2854922	TGGGGGG	T	105	INDEL
scaffold_4	1304121	AG	A	217	INDEL
scaffold_4	1796358	AC	A	327	INDEL
scaffold_4	2796974	AG	A	429	INDEL
scaffold_4	3682940	AG	A	79	INDEL
scaffold_5	1386752	AG	A	1012	INDEL
scaffold_5	2051349	AG	A	306	INDEL
scaffold_5	2215144	AC	A	241	INDEL
scaffold_5	2987505	AG	A	221	INDEL
scaffold_5	3219242	C	A	554	SNP
scaffold_5	3219251	C	T	486	SNP
scaffold_5	3219256	C	T	495	SNP
scaffold_5	3219257	G	A	489	SNP
scaffold_5	3219258	C	T	485	SNP
scaffold_5	3219263	C	T	513	SNP
scaffold_5	3219304	G	A	377	SNP
scaffold_5	3219306	T	C	388	SNP
scaffold_5	3219309	A	G	386	SNP
scaffold_5	3219310	T	C	385	SNP
scaffold_5	3219318	A	G	391	SNP
scaffold_5	3219320	G	A	394	SNP
scaffold_5	3219323	C	T	387	SNP
scaffold_5	3219325	T	C	393	SNP
scaffold_7	2371560	G	A	172	SNP
scaffold_8	438454	GCC	G	135	INDEL
scaffold_10	499206	GC	G	989	INDEL
scaffold_12	468710	AG	A	133	INDEL
scaffold_13	238135	AC	A	221	INDEL
scaffold_13	982279	GC	G	1041	INDEL
scaffold_3	487229	AG	A	52	INDEL
scaffold_7	1089680	TC	T	255	INDEL
scaffold_7	2384329	AG	A	215	INDEL
scaffold_1	509942	AG	A	587	INDEL
scaffold_1	957698	AG	A	1509	INDEL
scaffold_1	1602083	TG	T	123	INDEL
scaffold_1	2124503	GC	G	873	INDEL
scaffold_1	3423202	GT	G	85	INDEL
scaffold_3	245218	CG	C	224	INDEL
scaffold_3	776360	TC	T	176	INDEL
scaffold_3	2700951	TC	T	270	INDEL
scaffold_4	2135545	AC	A	105	INDEL
scaffold_5	902191	AG	A	951	INDEL
scaffold_5	937222	AGG	A	305	INDEL
scaffold_5	1494707	AC	A	114	INDEL
scaffold_5	2145545	AGGG	A	83	INDEL
scaffold_7	1983731	ACC	A	88	INDEL
scaffold_9	1260545	AG	A	106	INDEL
scaffold_14	207226	T	C	211	SNP
scaffold_14	207232	A	G	167	SNP
scaffold_1	160862	AC	A	1271	INDEL
scaffold_1	966065	TGGG	T	219	INDEL
scaffold_2	513178	CG	C	302	INDEL
scaffold_2	1185842	TG	T	240	INDEL
scaffold_4	1391469	TG	T	58	INDEL
scaffold_8	1009241	TC	T	157	INDEL
scaffold_9	1603486	A	G	142	SNP
scaffold_9	1603494	C	T	204	SNP
scaffold_9	1603829	A	T	179	SNP
scaffold_12	1365925	C	T	434	SNP
scaffold_12	1365934	T	C	311	SNP
scaffold_12	1365935	A	G	340	SNP
scaffold_12	1365943	G	A	418	SNP
scaffold_12	1365949	C	T	405	SNP
scaffold_12	1365955	C	T	412	SNP
scaffold_12	1365967	C	G	246	SNP
scaffold_12	1365973	A	C	271	SNP
scaffold_3	3151721	T	C	901	SNP
scaffold_4	2127753	AG	A	503	INDEL
scaffold_1	673461	CG	C	135	INDEL
scaffold_1	3032567	TG	T	286	INDEL
scaffold_3	651700	AC	A	470	INDEL
scaffold_3	652508	TC	T	125	INDEL
scaffold_10	933054	AGG	A	116	INDEL
scaffold_11	1119351	AG	A	202	INDEL
scaffold_14	36367	AG	A	140	INDEL
scaffold_1	1305879	A	ACC	842	INDEL
scaffold_1	2393650	TC	T	287	INDEL
scaffold_2	2341017	TG	T	47	INDEL
scaffold_6	1233119	TG	T	175	INDEL
scaffold_6	1692716	AG	A	350	INDEL
scaffold_10	314988	AG	A	641	INDEL
scaffold_10	1100582	TC	T	151	INDEL
scaffold_12	309885	TG	T	350	INDEL
scaffold_12	578220	AG	A	119	INDEL
scaffold_14	440214	AG	A	483	INDEL
scaffold_1	4032297	CGG	C	282	INDEL
scaffold_2	1714086	TC	T	425	INDEL
scaffold_2	3178570	AC	A	414	INDEL
scaffold_3	1101655	AG	A	188	INDEL
scaffold_4	320759	C	T	148	SNP
scaffold_4	320761	T	G	163	SNP
scaffold_4	348915	AG	A	159	INDEL
scaffold_4	2518480	CG	C	387	INDEL
scaffold_5	1737531	AC	A	80	INDEL
scaffold_10	625116	GC	G	76	INDEL
scaffold_11	737046	TG	T	191	INDEL
scaffold_11	1491641	AC	A	242	INDEL
scaffold_1	14068	AG	A	123	INDEL
scaffold_1	425577	GCC	G	158	INDEL
scaffold_1	470677	TC	T	841	INDEL
scaffold_1	593100	CG	C	134	INDEL
scaffold_1	617162	TG	T	403	INDEL
scaffold_1	676070	AC	A	281	INDEL
scaffold_1	710599	AC	A	245	INDEL
scaffold_1	902040	AGG	A	188	INDEL
scaffold_1	932172	GCCC	G	118	INDEL
scaffold_1	1007243	GC	G	111	INDEL
scaffold_1	1013367	TG	T	371	INDEL
scaffold_1	1069946	TGG	T	128	INDEL
scaffold_1	1166286	TG	T	221	INDEL
scaffold_1	1167255	GC	G	551	INDEL
scaffold_1	1167858	TGG	T	137	INDEL
scaffold_1	1317529	GC	G	137	INDEL
scaffold_1	1366118	TG	T	271	INDEL
scaffold_1	1705622	AG	A	92	INDEL
scaffold_1	1816450	GC	G	773	INDEL
scaffold_1	1894333	GC	G	166	INDEL
scaffold_1	1994480	AG	A	498	INDEL
scaffold_1	2000976	TC	T	198	INDEL
scaffold_1	2007412	TG	T	288	INDEL
scaffold_1	2163880	AG	A	121	INDEL
scaffold_1	2201538	AGGGGG	A	158	INDEL
scaffold_1	2208349	AC	A	441	INDEL
scaffold_1	2221204	GC	G	501	INDEL
scaffold_1	2229510	TC	T	217	INDEL
scaffold_1	2249096	TA	T	1402	INDEL
scaffold_1	2249674	AG	A	374	INDEL
scaffold_1	2290748	AC	A	216	INDEL
scaffold_1	2323079	AC	A	182	INDEL
scaffold_1	2458632	T	C	95	SNP
scaffold_1	2458645	C	T	109	SNP
scaffold_1	2458651	C	T	162	SNP
scaffold_1	2458652	G	A	147	SNP
scaffold_1	2458692	G	A	725	SNP
scaffold_1	2458735	G	A	617	SNP
scaffold_1	2458762	A	G	371	SNP
scaffold_1	2475260	TG	T	468	INDEL
scaffold_1	2490470	A	AC	430	INDEL
scaffold_1	2509695	AG	A	247	INDEL
scaffold_1	2531989	TC	T	307	INDEL
scaffold_1	2547454	TG	T	431	INDEL
scaffold_1	2550032	TG	T	203	INDEL
scaffold_1	2567087	AG	A	580	INDEL
scaffold_1	2643153	A	G	28	SNP
scaffold_1	2643177	C	T	80	SNP
scaffold_1	2643185	A	G	82	SNP
scaffold_1	2643242	A	G	12	SNP
scaffold_1	2651066	AC	A	149	INDEL
scaffold_1	2671902	TG	T	93	INDEL
scaffold_1	2787682	CG	C	856	INDEL
scaffold_1	2787827	TCCCC	T	220	INDEL
scaffold_1	2790839	AC	A	171	INDEL
scaffold_1	2956787	TC	T	454	INDEL
scaffold_1	2980996	AG	A	367	INDEL
scaffold_1	3050424	TC	T	108	INDEL
scaffold_1	3154886	AG	A	482	INDEL
scaffold_1	3256552	A	AGT	384	INDEL
scaffold_1	3262397	ACC	A	236	INDEL
scaffold_1	3262485	AG	A	417	INDEL
scaffold_1	3263799	AC	A	151	INDEL
scaffold_1	3284521	AG	A	246	INDEL
scaffold_1	3331254	ACCC	A	100	INDEL
scaffold_1	3338409	TCCC	T	176	INDEL
scaffold_1	3357997	GC	G	797	INDEL
scaffold_1	3363276	TG	T	116	INDEL
scaffold_1	3422227	AGG	A	81	INDEL
scaffold_1	3425556	AG	A	731	INDEL
scaffold_1	3504315	AC	A	273	INDEL
scaffold_1	3514666	AC	A	159	INDEL
scaffold_1	3515034	GC	G	104	INDEL
scaffold_1	3518746	AG	A	400	INDEL
scaffold_1	3556858	AC	A	243	INDEL
scaffold_1	3561041	AC	A	401	INDEL
scaffold_1	3561672	AC	A	323	INDEL
scaffold_1	3565475	TC	T	350	INDEL
scaffold_1	3574603	AGG	A	329	INDEL
scaffold_1	3633386	CG	C	214	INDEL
scaffold_1	3650952	CG	C	177	INDEL
scaffold_1	3782824	GCCC	G	154	INDEL
scaffold_1	3878308	TG	T	312	INDEL
scaffold_1	3882275	AG	A	189	INDEL
scaffold_1	4084427	CG	C	246	INDEL
scaffold_1	4119249	TGG	T	75	INDEL
scaffold_1	4158450	TG	T	152	INDEL
scaffold_1	4220518	AGG	A	150	INDEL
scaffold_1	4262439	AGG	A	192	INDEL
scaffold_1	4329998	TC	T	161	INDEL
scaffold_1	4332036	AG	A	383	INDEL
scaffold_1	4423607	GC	G	783	INDEL
scaffold_1	4477259	T	C	178	SNP
scaffold_1	4477299	A	G	267	SNP
scaffold_1	4477415	C	A	128	SNP
scaffold_1	4477436	G	T	122	SNP
scaffold_2	121104	CG	C	167	INDEL
scaffold_2	171594	CG	C	214	INDEL
scaffold_2	256867	AG	A	288	INDEL
scaffold_2	343608	TA	T	799	INDEL
scaffold_2	431703	TC	T	302	INDEL
scaffold_2	475807	GC	G	133	INDEL
scaffold_2	520499	ACC	A	168	INDEL
scaffold_2	581760	AC	A	379	INDEL
scaffold_2	581914	AC	A	753	INDEL
scaffold_2	736030	TG	T	149	INDEL
scaffold_2	827993	CG	C	386	INDEL
scaffold_2	863910	GC	G	200	INDEL
scaffold_2	874452	AG	A	207	INDEL
scaffold_2	925469	AG	A	157	INDEL
scaffold_2	958842	AC	A	575	INDEL
scaffold_2	966210	GC	G	157	INDEL
scaffold_2	976317	AC	A	186	INDEL
scaffold_2	1116500	C	T	205	SNP
scaffold_2	1251955	AC	A	141	INDEL
scaffold_2	1286483	ACC	A	81	INDEL
scaffold_2	1292395	TC	T	172	INDEL
scaffold_2	1334929	AG	A	144	INDEL
scaffold_2	1437716	AG	A	225	INDEL
scaffold_2	1446802	TG	T	171	INDEL
scaffold_2	1461788	AGGGGGGG	A	214	INDEL
scaffold_2	1477778	AC	A	174	INDEL
scaffold_2	1504354	GC	G	238	INDEL
scaffold_2	1617853	AG	A	147	INDEL
scaffold_2	1619660	AG	A	244	INDEL
scaffold_2	1627161	CG	C	370	INDEL
scaffold_2	1672005	AGG	A	181	INDEL
scaffold_2	1672545	TC	T	317	INDEL
scaffold_2	1672964	TGG	T	237	INDEL
scaffold_2	1724897	TG	T	200	INDEL
scaffold_2	1727682	TG	T	211	INDEL
scaffold_2	1874581	GC	G	210	INDEL
scaffold_2	1879434	AGG	A	275	INDEL
scaffold_2	1921451	TC	T	279	INDEL
scaffold_2	1949621	TC	T	309	INDEL
scaffold_2	1985275	GC	G	375	INDEL
scaffold_2	2020210	TGG	T	94	INDEL
scaffold_2	2056264	CG	C	97	INDEL
scaffold_2	2195853	AC	A	190	INDEL
scaffold_2	2202281	ATC	A	235	INDEL
scaffold_2	2202939	AG	A	335	INDEL
scaffold_2	2203160	AGG	A	172	INDEL
scaffold_2	2206636	TG	T	182	INDEL
scaffold_2	2267933	AGG	A	47	INDEL
scaffold_2	2283916	AG	A	518	INDEL
scaffold_2	2288848	AC	A	155	INDEL
scaffold_2	2388970	TG	T	106	INDEL
scaffold_2	2509692	AC	A	769	INDEL
scaffold_2	2542884	TC	T	67	INDEL
scaffold_2	2574834	GC	G	672	INDEL
scaffold_2	2575497	AC	A	530	INDEL
scaffold_2	2595772	AG	A	707	INDEL
scaffold_2	2637813	AGG	A	217	INDEL
scaffold_2	2684321	AG	A	562	INDEL
scaffold_2	2795472	TG	T	279	INDEL
scaffold_2	2856936	AC	A	342	INDEL
scaffold_2	2881309	TG	T	47	INDEL
scaffold_2	2887723	AG	A	201	INDEL
scaffold_2	2919253	ACC	A	224	INDEL
scaffold_2	2936306	TC	T	438	INDEL
scaffold_2	2937000	TG	T	229	INDEL
scaffold_2	3108687	AG	A	174	INDEL
scaffold_2	3120183	AC	A	260	INDEL
scaffold_2	3214786	AGG	A	21	INDEL
scaffold_2	3219278	AG	A	253	INDEL
scaffold_2	3219712	TC	T	458	INDEL
scaffold_2	3227959	TG	T	114	INDEL
scaffold_2	3301867	GC	G	210	INDEL
scaffold_2	3301962	TG	T	276	INDEL
scaffold_2	3485514	GC	G	399	INDEL
scaffold_2	3486175	TCC	T	59	INDEL
scaffold_2	3561621	AG	A	383	INDEL
scaffold_2	3673165	TG	T	418	INDEL
scaffold_2	3762015	GA	G	1379	INDEL
scaffold_2	3763449	AG	A	807	INDEL
scaffold_2	3790366	AG	A	630	INDEL
scaffold_2	3875403	GC	G	290	INDEL
scaffold_2	3884630	AGG	A	742	INDEL
scaffold_2	3889533	TCC	T	89	INDEL
scaffold_2	3896945	TA	T	211	INDEL
scaffold_2	3900405	GCC	G	20	INDEL
scaffold_2	3970834	AC	A	148	INDEL
scaffold_2	3974212	GC	G	178	INDEL
scaffold_2	4059896	G	GT	1090	INDEL
scaffold_3	80789	ACC	A	191	INDEL
scaffold_3	83312	AC	A	404	INDEL
scaffold_3	210095	TG	T	161	INDEL
scaffold_3	210341	TG	T	234	INDEL
scaffold_3	250130	TG	T	208	INDEL
scaffold_3	385880	GC	G	101	INDEL
scaffold_3	395401	AG	A	619	INDEL
scaffold_3	656297	CG	C	269	INDEL
scaffold_3	682823	TC	T	243	INDEL
scaffold_3	721659	C	T	160	SNP
scaffold_3	721660	T	C	136	SNP
scaffold_3	721664	T	C	141	SNP
scaffold_3	721669	A	G	209	SNP
scaffold_3	721673	A	G	302	SNP
scaffold_3	721674	T	C	326	SNP
scaffold_3	721676	T	C	332	SNP
scaffold_3	721725	GT	G	1348	INDEL
scaffold_3	721822	A	G	363	SNP
scaffold_3	721823	T	C	377	SNP
scaffold_3	721826	C	A	341	SNP
scaffold_3	721832	A	G	311	SNP
scaffold_3	721846	A	G	513	SNP
scaffold_3	721871	A	G	287	SNP
scaffold_3	721888	A	G	310	SNP
scaffold_3	721915	T	C	555	SNP
scaffold_3	721953	A	G	632	SNP
scaffold_3	721958	A	G	581	SNP
scaffold_3	721960	T	C	533	SNP
scaffold_3	721968	A	G	669	SNP
scaffold_3	721974	T	C	586	SNP
scaffold_3	721992	C	T	632	SNP
scaffold_3	722005	T	C	579	SNP
scaffold_3	722016	G	A	671	SNP
scaffold_3	722041	T	C	807	SNP
scaffold_3	722043	T	C	762	SNP
scaffold_3	722052	T	C	806	SNP
scaffold_3	722060	T	C	693	SNP
scaffold_3	722102	A	G	484	SNP
scaffold_3	722106	A	G	480	SNP
scaffold_3	722156	A	G	525	SNP
scaffold_3	722511	T	C	0	SNP
scaffold_3	722570	C	T	128	SNP
scaffold_3	722613	C	T	307	SNP
scaffold_3	802996	GC	G	619	INDEL
scaffold_3	809886	TG	T	173	INDEL
scaffold_3	862626	AG	A	316	INDEL
scaffold_3	867483	TG	T	145	INDEL
scaffold_3	916336	TC	T	328	INDEL
scaffold_3	922084	AG	A	183	INDEL
scaffold_3	1064869	AG	A	176	INDEL
scaffold_3	1071393	AG	A	692	INDEL
scaffold_3	1083756	AG	A	146	INDEL
scaffold_3	1227877	TCC	T	47	INDEL
scaffold_3	1303485	AC	A	344	INDEL
scaffold_3	1421337	GA	G	742	INDEL
scaffold_3	1421456	AG	A	720	INDEL
scaffold_3	1421514	CA	C	1159	INDEL
scaffold_3	1421659	G	GT	170	INDEL
scaffold_3	1421900	CG	C	788	INDEL
scaffold_3	1440588	GC	G	628	INDEL
scaffold_3	1571180	AG	A	304	INDEL
scaffold_3	1753494	TGGG	T	139	INDEL
scaffold_3	1791096	AG	A	236	INDEL
scaffold_3	1820931	AG	A	220	INDEL
scaffold_3	1838615	GC	G	295	INDEL
scaffold_3	1933717	GC	G	278	INDEL
scaffold_3	1952885	TC	T	567	INDEL
scaffold_3	1961216	CG	C	324	INDEL
scaffold_3	1988917	GC	G	322	INDEL
scaffold_3	2010049	GC	G	145	INDEL
scaffold_3	2057485	CG	C	278	INDEL
scaffold_3	2071300	AG	A	226	INDEL
scaffold_3	2118154	TG	T	135	INDEL
scaffold_3	2122412	AG	A	246	INDEL
scaffold_3	2186177	GC	G	206	INDEL
scaffold_3	2281023	AC	A	259	INDEL
scaffold_3	2330537	TG	T	227	INDEL
scaffold_3	2343376	GCC	G	248	INDEL
scaffold_3	2381060	AG	A	356	INDEL
scaffold_3	2384180	TG	T	199	INDEL
scaffold_3	2444848	AG	A	895	INDEL
scaffold_3	2457400	CG	C	302	INDEL
scaffold_3	2458706	AG	A	240	INDEL
scaffold_3	2570253	AG	A	174	INDEL
scaffold_3	2712681	GC	G	376	INDEL
scaffold_3	2736600	GC	G	452	INDEL
scaffold_3	2827593	AG	A	183	INDEL
scaffold_3	2857501	AC	A	156	INDEL
scaffold_3	2981280	TC	T	292	INDEL
scaffold_3	3041364	AG	A	666	INDEL
scaffold_3	3058484	TG	T	88	INDEL
scaffold_3	3073611	GCCCC	G	128	INDEL
scaffold_3	3079992	AG	A	270	INDEL
scaffold_3	3356910	AC	A	185	INDEL
scaffold_3	3533935	GC	G	1227	INDEL
scaffold_3	3571090	TC	T	184	INDEL
scaffold_3	3670091	AGGG	A	209	INDEL
scaffold_3	3753395	AC	A	65	INDEL
scaffold_3	3777987	GC	G	383	INDEL
scaffold_3	3782898	AC	A	395	INDEL
scaffold_3	3782898	AC	A	395	INDEL
scaffold_3	3782898	ACC	A	395	INDEL
scaffold_3	3782898	ACC	A	395	INDEL
scaffold_3	3872329	AGG	A	216	INDEL
scaffold_3	3928261	AC	A	415	INDEL
scaffold_4	11225	AG	A	359	INDEL
scaffold_4	170870	AG	A	177	INDEL
scaffold_4	213536	AG	A	536	INDEL
scaffold_4	233845	AGGGG	A	430	INDEL
scaffold_4	234613	GC	G	156	INDEL
scaffold_4	235984	GCC	G	152	INDEL
scaffold_4	322181	G	A	168	SNP
scaffold_4	322187	C	A	255	SNP
scaffold_4	322209	G	A	182	SNP
scaffold_4	322211	C	A	185	SNP
scaffold_4	322217	C	T	221	SNP
scaffold_4	401207	CG	C	419	INDEL
scaffold_4	526515	AGG	A	45	INDEL
scaffold_4	530598	CGG	C	81	INDEL
scaffold_4	737179	TG	T	101	INDEL
scaffold_4	779863	CG	C	152	INDEL
scaffold_4	874722	TG	T	258	INDEL
scaffold_4	958614	AC	A	303	INDEL
scaffold_4	1041814	TG	T	246	INDEL
scaffold_4	1073959	CG	C	232	INDEL
scaffold_4	1099913	AC	A	325	INDEL
scaffold_4	1100310	TC	T	167	INDEL
scaffold_4	1192723	ACCC	A	130	INDEL
scaffold_4	1290325	TC	T	292	INDEL
scaffold_4	1318780	CG	C	375	INDEL
scaffold_4	1323364	AC	A	137	INDEL
scaffold_4	1408743	TC	T	109	INDEL
scaffold_4	1410282	T	TC	293	INDEL
scaffold_4	1413551	AG	A	333	INDEL
scaffold_4	1551952	AG	A	282	INDEL
scaffold_4	1571576	C	CG	925	INDEL
scaffold_4	1797166	AG	A	216	INDEL
scaffold_4	1808229	TC	T	188	INDEL
scaffold_4	1832465	AG	A	61	INDEL
scaffold_4	1959233	GC	G	148	INDEL
scaffold_4	2103097	G	A	390	SNP
scaffold_4	2103305	C	T	538	SNP
scaffold_4	2103355	C	T	558	SNP
scaffold_4	2103366	C	T	543	SNP
scaffold_4	2103435	G	A	237	SNP
scaffold_4	2145615	AC	A	138	INDEL
scaffold_4	2183269	AG	A	703	INDEL
scaffold_4	2211808	AG	A	302	INDEL
scaffold_4	2220486	TGGG	T	33	INDEL
scaffold_4	2332969	GC	G	287	INDEL
scaffold_4	2333690	GT	G	71	INDEL
scaffold_4	2381973	AGG	A	236	INDEL
scaffold_4	2417304	AG	A	232	INDEL
scaffold_4	2440846	AG	A	256	INDEL
scaffold_4	2460240	TG	T	164	INDEL
scaffold_4	2465500	CG	C	363	INDEL
scaffold_4	2571060	TC	T	196	INDEL
scaffold_4	2674211	AC	A	778	INDEL
scaffold_4	2679067	AGG	A	172	INDEL
scaffold_4	2699057	GCC	G	187	INDEL
scaffold_4	2738371	AC	A	183	INDEL
scaffold_4	2742158	AC	A	394	INDEL
scaffold_4	2748150	TC	T	356	INDEL
scaffold_4	2751647	CG	C	609	INDEL
scaffold_4	2752201	TCCC	T	411	INDEL
scaffold_4	2753279	CGG	C	130	INDEL
scaffold_4	2780682	AC	A	306	INDEL
scaffold_4	2834175	AGGG	A	68	INDEL
scaffold_4	2910949	AGG	A	175	INDEL
scaffold_4	3004975	AC	A	134	INDEL
scaffold_4	3005384	AC	A	417	INDEL
scaffold_4	3007690	TC	T	329	INDEL
scaffold_4	3022101	AG	A	381	INDEL
scaffold_4	3117220	AC	A	150	INDEL
scaffold_4	3126053	CA	C	842	INDEL
scaffold_4	3186040	AG	A	213	INDEL
scaffold_4	3264370	TC	T	212	INDEL
scaffold_4	3292664	AC	A	302	INDEL
scaffold_4	3357719	ACC	A	26	INDEL
scaffold_4	3373967	AC	A	157	INDEL
scaffold_4	3500546	AG	A	749	INDEL
scaffold_4	3509935	AG	A	379	INDEL
scaffold_4	3511013	TG	T	201	INDEL
scaffold_4	3511013	TG	T	201	INDEL
scaffold_4	3511013	TGG	T	201	INDEL
scaffold_4	3511013	TGG	T	201	INDEL
scaffold_4	3601355	AG	A	132	INDEL
scaffold_4	3689007	A	AGG	994	INDEL
scaffold_4	3692823	T	TC	232	INDEL
scaffold_5	64861	TG	T	248	INDEL
scaffold_5	107181	AC	A	274	INDEL
scaffold_5	191544	TC	T	510	INDEL
scaffold_5	191779	AG	A	340	INDEL
scaffold_5	344492	GC	G	599	INDEL
scaffold_5	530771	AC	A	104	INDEL
scaffold_5	558666	TC	T	132	INDEL
scaffold_5	559162	CG	C	401	INDEL
scaffold_5	719680	AC	A	355	INDEL
scaffold_5	767617	AG	A	282	INDEL
scaffold_5	798240	AG	A	168	INDEL
scaffold_5	838936	AG	A	796	INDEL
scaffold_5	864269	AG	A	145	INDEL
scaffold_5	865361	TCC	T	97	INDEL
scaffold_5	989722	AG	A	286	INDEL
scaffold_5	1144528	AC	A	309	INDEL
scaffold_5	1145999	TC	T	92	INDEL
scaffold_5	1162092	GC	G	169	INDEL
scaffold_5	1171050	AG	A	175	INDEL
scaffold_5	1171421	AGG	A	275	INDEL
scaffold_5	1234332	GC	G	552	INDEL
scaffold_5	1297659	AGG	A	52	INDEL
scaffold_5	1304423	GCC	G	1621	INDEL
scaffold_5	1500388	TG	T	517	INDEL
scaffold_5	1500484	TC	T	486	INDEL
scaffold_5	1580006	TC	T	430	INDEL
scaffold_5	1613161	TG	T	286	INDEL
scaffold_5	1703113	TC	T	144	INDEL
scaffold_5	1703573	CG	C	170	INDEL
scaffold_5	1743000	TCCCCC	T	364	INDEL
scaffold_5	1790007	TG	T	322	INDEL
scaffold_5	1804208	AG	A	688	INDEL
scaffold_5	1818116	AG	A	222	INDEL
scaffold_5	1848385	GC	G	492	INDEL
scaffold_5	1969059	TCCC	T	158	INDEL
scaffold_5	2062489	CG	C	293	INDEL
scaffold_5	2067495	AGGGGGG	A	179	INDEL
scaffold_5	2177013	GC	G	341	INDEL
scaffold_5	2183575	TGGG	T	121	INDEL
scaffold_5	2194804	AG	A	495	INDEL
scaffold_5	2215839	AG	A	166	INDEL
scaffold_5	2264223	AC	A	136	INDEL
scaffold_5	2272526	AG	A	367	INDEL
scaffold_5	2556415	TC	T	533	INDEL
scaffold_5	2558099	AG	A	134	INDEL
scaffold_5	2567133	AC	A	794	INDEL
scaffold_5	2637256	AG	A	334	INDEL
scaffold_5	2667490	GC	G	159	INDEL
scaffold_5	2760728	CG	C	150	INDEL
scaffold_5	2798682	GC	G	87	INDEL
scaffold_5	2854480	TG	T	197	INDEL
scaffold_5	2859466	AG	A	285	INDEL
scaffold_5	2943134	AG	A	82	INDEL
scaffold_5	3049493	AC	A	153	INDEL
scaffold_5	3061191	CGG	C	124	INDEL
scaffold_5	3075220	A	G	283	SNP
scaffold_5	3112175	AC	A	237	INDEL
scaffold_5	3161584	GC	G	716	INDEL
scaffold_5	3261171	TG	T	373	INDEL
scaffold_5	3261171	TG	T	373	INDEL
scaffold_5	3261171	TGG	T	373	INDEL
scaffold_5	3261171	TGG	T	373	INDEL
scaffold_5	3278733	GC	G	267	INDEL
scaffold_5	3278733	GC	G	267	INDEL
scaffold_5	3278733	GCC	G	267	INDEL
scaffold_5	3278733	GCC	G	267	INDEL
scaffold_5	3303289	AC	A	1564	INDEL
scaffold_5	3303292	T	TGTG	1459	INDEL
scaffold_5	3303294	TCC	T	1360	INDEL
scaffold_5	3309703	T	C	489	SNP
scaffold_5	3309817	G	A	363	SNP
scaffold_5	3309827	T	C	375	SNP
scaffold_5	3309833	G	A	402	SNP
scaffold_5	3309834	G	A	405	SNP
scaffold_5	3309844	G	A	508	SNP
scaffold_5	3309850	A	C	529	SNP
scaffold_5	3309871	G	GC	752	INDEL
scaffold_5	3309900	A	G	540	SNP
scaffold_5	3309909	C	T	536	SNP
scaffold_5	3309937	A	T	555	SNP
scaffold_5	3309944	C	T	539	SNP
scaffold_5	3309955	G	A	522	SNP
scaffold_5	3309972	T	G	562	SNP
scaffold_5	3309973	T	G	572	SNP
scaffold_5	3309990	A	G	523	SNP
scaffold_5	3310016	T	C	488	SNP
scaffold_5	3310025	G	A	468	SNP
scaffold_5	3310038	G	T	488	SNP
scaffold_5	3310045	G	A	488	SNP
scaffold_5	3310060	C	G	515	SNP
scaffold_5	3310062	A	G	546	SNP
scaffold_5	3310081	C	T	470	SNP
scaffold_5	3310086	A	G	435	SNP
scaffold_5	3310201	C	CATAGATTGTGCGAGGTGCCGGTGTAGTAGTCGTTATCACT	851	INDEL
scaffold_5	3310291	G	C	473	SNP
scaffold_5	3310299	C	T	495	SNP
scaffold_5	3310300	G	C	471	SNP
scaffold_5	3310318	C	G	535	SNP
scaffold_5	3310327	T	C	492	SNP
scaffold_5	3310338	C	T	411	SNP
scaffold_5	3310339	C	A	405	SNP
scaffold_5	3310341	C	T	414	SNP
scaffold_5	3310343	C	T	402	SNP
scaffold_5	3310354	A	G	428	SNP
scaffold_6	108348	AG	A	328	INDEL
scaffold_6	120588	AGG	A	264	INDEL
scaffold_6	158720	TCC	T	188	INDEL
scaffold_6	222090	GC	G	890	INDEL
scaffold_6	292331	AG	A	95	INDEL
scaffold_6	389151	ACC	A	129	INDEL
scaffold_6	466040	AC	A	163	INDEL
scaffold_6	466335	AC	A	262	INDEL
scaffold_6	500178	AAG	A	624	INDEL
scaffold_6	518171	AG	A	579	INDEL
scaffold_6	550592	TGG	T	205	INDEL
scaffold_6	558995	GC	G	211	INDEL
scaffold_6	571026	AG	A	230	INDEL
scaffold_6	591589	AG	A	221	INDEL
scaffold_6	591937	TC	T	236	INDEL
scaffold_6	602962	AGG	A	84	INDEL
scaffold_6	610733	TG	T	520	INDEL
scaffold_6	617975	GC	G	272	INDEL
scaffold_6	618489	AGG	A	99	INDEL
scaffold_6	663105	AC	A	450	INDEL
scaffold_6	734448	TG	T	49	INDEL
scaffold_6	737944	AG	A	225	INDEL
scaffold_6	749122	AC	A	198	INDEL
scaffold_6	766530	CG	C	274	INDEL
scaffold_6	767640	GC	G	261	INDEL
scaffold_6	930353	AG	A	553	INDEL
scaffold_6	1030665	AC	A	72	INDEL
scaffold_6	1090479	GC	G	179	INDEL
scaffold_6	1090989	AGG	A	149	INDEL
scaffold_6	1106100	TC	T	202	INDEL
scaffold_6	1107270	AC	A	225	INDEL
scaffold_6	1199824	GT	G	892	INDEL
scaffold_6	1269414	AG	A	581	INDEL
scaffold_6	1296744	AC	A	133	INDEL
scaffold_6	1395822	AG	A	265	INDEL
scaffold_6	1419238	GC	G	708	INDEL
scaffold_6	1428839	ACC	A	135	INDEL
scaffold_6	1437859	TG	T	303	INDEL
scaffold_6	1445038	AGG	A	161	INDEL
scaffold_6	1560184	CT	C	383	INDEL
scaffold_6	1579297	TG	T	286	INDEL
scaffold_6	1610984	AC	A	347	INDEL
scaffold_6	1666725	AGGGGGGG	A	212	INDEL
scaffold_6	1667402	GC	G	313	INDEL
scaffold_6	1759071	AC	A	167	INDEL
scaffold_6	1877269	GC	G	178	INDEL
scaffold_6	1944679	AG	A	187	INDEL
scaffold_6	1955884	AG	A	503	INDEL
scaffold_6	2174383	AC	A	291	INDEL
scaffold_6	2242291	TCC	T	221	INDEL
scaffold_6	2267027	T	C	263	SNP
scaffold_6	2267028	A	G	264	SNP
scaffold_6	2267035	G	A	273	SNP
scaffold_6	2268006	C	T	264	SNP
scaffold_6	2268032	T	C	252	SNP
scaffold_6	2268111	T	C	198	SNP
scaffold_6	2268112	A	G	231	SNP
scaffold_6	2268161	T	C	186	SNP
scaffold_6	2268162	A	G	179	SNP
scaffold_6	2268177	A	G	252	SNP
scaffold_6	2268217	G	A	249	SNP
scaffold_6	2268270	T	C	229	SNP
scaffold_6	2268271	A	G	171	SNP
scaffold_6	2268325	G	A	275	SNP
scaffold_6	2268373	T	C	214	SNP
scaffold_6	2268382	T	C	216	SNP
scaffold_6	2322947	AG	A	396	INDEL
scaffold_6	2476797	ACC	A	73	INDEL
scaffold_6	2501435	AC	A	390	INDEL
scaffold_6	2536434	AC	A	756	INDEL
scaffold_6	2551198	AC	A	164	INDEL
scaffold_6	2683050	CG	C	300	INDEL
scaffold_6	2779217	AG	A	195	INDEL
scaffold_6	2794975	AGG	A	117	INDEL
scaffold_6	2888891	A	G	125	SNP
scaffold_7	107648	GC	G	398	INDEL
scaffold_7	299912	AC	A	1050	INDEL
scaffold_7	844835	GC	G	424	INDEL
scaffold_7	866535	AC	A	179	INDEL
scaffold_7	867873	TC	T	227	INDEL
scaffold_7	924243	GC	G	308	INDEL
scaffold_7	1016434	AG	A	231	INDEL
scaffold_7	1096993	TC	T	434	INDEL
scaffold_7	1129465	AG	A	160	INDEL
scaffold_7	1190126	AC	A	548	INDEL
scaffold_7	1192868	CG	C	482	INDEL
scaffold_7	1284337	AC	A	90	INDEL
scaffold_7	1391688	GC	G	89	INDEL
scaffold_7	1392328	TG	T	103	INDEL
scaffold_7	1405445	GC	G	138	INDEL
scaffold_7	1469373	AC	A	309	INDEL
scaffold_7	1546628	TC	T	262	INDEL
scaffold_7	1547125	AGGG	A	94	INDEL
scaffold_7	1896186	TG	T	184	INDEL
scaffold_7	1911801	TC	T	519	INDEL
scaffold_7	1912742	AC	A	327	INDEL
scaffold_7	1943331	AG	A	483	INDEL
scaffold_7	2147902	AG	A	110	INDEL
scaffold_7	2169465	AC	A	140	INDEL
scaffold_7	2188520	TG	T	266	INDEL
scaffold_7	2213913	CG	C	255	INDEL
scaffold_7	2254933	TG	T	619	INDEL
scaffold_7	2255131	CG	C	129	INDEL
scaffold_7	2255221	TGG	T	309	INDEL
scaffold_7	2255563	TC	T	839	INDEL
scaffold_7	2262180	AG	A	594	INDEL
scaffold_7	2371596	G	A	160	SNP
scaffold_7	2371609	T	C	140	SNP
scaffold_7	2371633	T	C	153	SNP
scaffold_7	2371636	T	C	170	SNP
scaffold_7	2371637	G	A	182	SNP
scaffold_7	2371639	G	A	162	SNP
scaffold_7	2371653	C	A	209	SNP
scaffold_7	2371654	A	G	214	SNP
scaffold_7	2371669	G	C	124	SNP
scaffold_8	9192	C	T	273	SNP
scaffold_8	9193	G	A	227	SNP
scaffold_8	9233	T	C	476	SNP
scaffold_8	9234	A	G	481	SNP
scaffold_8	9291	A	G	595	SNP
scaffold_8	9295	C	T	673	SNP
scaffold_8	9322	G	A	341	SNP
scaffold_8	9337	A	G	354	SNP
scaffold_8	9341	T	C	450	SNP
scaffold_8	9349	G	A	758	SNP
scaffold_8	9375	A	G	1184	SNP
scaffold_8	9382	C	T	1139	SNP
scaffold_8	9414	A	G	1052	SNP
scaffold_8	9439	G	A	1065	SNP
scaffold_8	9480	GTGTAGTGTAGTGTAA	G	1507	INDEL
scaffold_8	9522	G	A	440	SNP
scaffold_8	9560	T	C	90	SNP
scaffold_8	9635	C	T	107	SNP
scaffold_8	9686	C	T	62	SNP
scaffold_8	9687	G	A	62	SNP
scaffold_8	9722	G	A	206	SNP
scaffold_8	9825	G	A	48	SNP
scaffold_8	9839	C	G	61	SNP
scaffold_8	9846	CG	C	325	INDEL
scaffold_8	9859	T	C	69	SNP
scaffold_8	9860	A	G	85	SNP
scaffold_8	195525	TC	T	660	INDEL
scaffold_8	322725	AG	A	114	INDEL
scaffold_8	360165	TG	T	159	INDEL
scaffold_8	484500	TGG	T	126	INDEL
scaffold_8	584550	TCCC	T	978	INDEL
scaffold_8	586259	AG	A	185	INDEL
scaffold_8	594877	AC	A	303	INDEL
scaffold_8	595976	CG	C	498	INDEL
scaffold_8	647588	AC	A	109	INDEL
scaffold_8	692130	TCC	T	18	INDEL
scaffold_8	693254	AG	A	170	INDEL
scaffold_8	698524	AC	A	205	INDEL
scaffold_8	704891	AG	A	121	INDEL
scaffold_8	719901	TC	T	158	INDEL
scaffold_8	725257	TG	T	684	INDEL
scaffold_8	736504	AC	A	405	INDEL
scaffold_8	817525	AGGG	A	245	INDEL
scaffold_8	954606	AG	A	462	INDEL
scaffold_8	1052384	AC	A	311	INDEL
scaffold_8	1214129	AGGGGG	A	172	INDEL
scaffold_8	1218467	TG	T	284	INDEL
scaffold_8	1227041	AG	A	140	INDEL
scaffold_8	1310158	AC	A	408	INDEL
scaffold_8	1326828	TCC	T	101	INDEL
scaffold_8	1335687	TCC	T	79	INDEL
scaffold_8	1337387	GC	G	804	INDEL
scaffold_8	1377390	AG	A	283	INDEL
scaffold_8	1401291	ACCCC	A	88	INDEL
scaffold_8	1404563	AC	A	238	INDEL
scaffold_8	1572003	AC	A	232	INDEL
scaffold_8	1576382	GC	G	300	INDEL
scaffold_8	1584688	TG	T	177	INDEL
scaffold_8	1636798	AGGG	A	348	INDEL
scaffold_8	1647889	AC	A	225	INDEL
scaffold_8	1658370	AG	A	521	INDEL
scaffold_8	1675365	AG	A	172	INDEL
scaffold_8	1743262	TC	T	101	INDEL
scaffold_8	1743432	AG	A	627	INDEL
scaffold_8	1855677	CG	C	404	INDEL
scaffold_8	1976863	TGG	T	162	INDEL
scaffold_8	2025268	T	C	291	SNP
scaffold_8	2025277	A	G	342	SNP
scaffold_8	2025302	T	C	423	SNP
scaffold_8	2025313	C	T	490	SNP
scaffold_8	2025327	C	T	498	SNP
scaffold_8	2025332	T	C	572	SNP
scaffold_8	2025344	T	C	502	SNP
scaffold_8	2025348	G	A	436	SNP
scaffold_8	2025349	T	C	490	SNP
scaffold_8	2025361	C	A	594	SNP
scaffold_8	2025385	A	G	611	SNP
scaffold_8	2025391	T	C	635	SNP
scaffold_8	2025436	G	A	593	SNP
scaffold_8	2025475	C	T	277	SNP
scaffold_8	2025506	A	G	2	SNP
scaffold_8	2025803	A	G	137	SNP
scaffold_8	2025815	A	G	238	SNP
scaffold_8	2025827	T	C	258	SNP
scaffold_8	2025828	A	G	252	SNP
scaffold_8	2025870	T	C	317	SNP
scaffold_8	2025871	A	G	308	SNP
scaffold_8	2025899	T	C	208	SNP
scaffold_8	2036604	A	G	167	SNP
scaffold_8	2036621	A	G	244	SNP
scaffold_9	27764	AG	A	437	INDEL
scaffold_9	75532	CG	C	176	INDEL
scaffold_9	276136	TC	T	176	INDEL
scaffold_9	421900	GC	G	1355	INDEL
scaffold_9	470607	TC	T	389	INDEL
scaffold_9	487162	TC	T	192	INDEL
scaffold_9	593373	TGG	T	131	INDEL
scaffold_9	647635	AGG	A	253	INDEL
scaffold_9	652274	TG	T	298	INDEL
scaffold_9	675960	GT	G	287	INDEL
scaffold_9	937918	GC	G	204	INDEL
scaffold_9	939209	C	T	448	SNP
scaffold_9	939853	TG	T	32	INDEL
scaffold_9	940118	C	CTGACTAG	758	INDEL
scaffold_9	946499	AC	A	234	INDEL
scaffold_9	961439	TG	T	254	INDEL
scaffold_9	961610	TG	T	234	INDEL
scaffold_9	985342	GC	G	235	INDEL
scaffold_9	1062895	GC	G	127	INDEL
scaffold_9	1080866	GT	G	264	INDEL
scaffold_9	1111102	TC	T	225	INDEL
scaffold_9	1149515	AG	A	388	INDEL
scaffold_9	1207608	AC	A	148	INDEL
scaffold_9	1273393	CG	C	311	INDEL
scaffold_9	1405125	AG	A	142	INDEL
scaffold_9	1557056	CGG	C	27	INDEL
scaffold_9	1614902	T	C	186	SNP
scaffold_9	1614925	A	G	190	SNP
scaffold_9	1614947	CGCTATGGGAACGAGGTATCTACGAGGA	C	235	INDEL
scaffold_9	1615017	C	T	141	SNP
scaffold_9	1615035	T	C	252	SNP
scaffold_9	1615036	A	T	248	SNP
scaffold_9	1615041	G	A	268	SNP
scaffold_9	1615043	C	CTA	3070	INDEL
scaffold_9	1615134	G	C	402	SNP
scaffold_9	1615140	T	C	434	SNP
scaffold_9	1615152	T	A	358	SNP
scaffold_9	1615180	A	AACTAATAATGGATGCCAT	800	INDEL
scaffold_9	1615218	A	G	221	SNP
scaffold_9	1615272	A	G	407	SNP
scaffold_9	1615279	T	C	429	SNP
scaffold_9	1615285	T	C	352	SNP
scaffold_9	1615304	A	G	541	SNP
scaffold_9	1615343	C	A	701	SNP
scaffold_9	1615368	T	C	120	SNP
scaffold_9	1615375	T	C	122	SNP
scaffold_9	1615380	T	C	120	SNP
scaffold_9	1615390	T	C	350	SNP
scaffold_9	1615392	T	C	321	SNP
scaffold_9	1615397	T	C	352	SNP
scaffold_9	1615408	T	C	470	SNP
scaffold_9	1615418	T	C	581	SNP
scaffold_9	1615421	T	C	486	SNP
scaffold_9	1615437	G	A	534	SNP
scaffold_9	1615445	T	C	558	SNP
scaffold_9	1615447	T	C	586	SNP
scaffold_9	1615455	A	G	662	SNP
scaffold_9	1615460	G	A	614	SNP
scaffold_9	1615465	T	C	643	SNP
scaffold_9	1615470	C	G	631	SNP
scaffold_9	1615485	T	C	673	SNP
scaffold_9	1615498	T	C	587	SNP
scaffold_9	1615516	C	T	437	SNP
scaffold_9	1615523	A	G	443	SNP
scaffold_9	1615526	T	G	387	SNP
scaffold_9	1615529	T	C	408	SNP
scaffold_9	1615559	G	C	236	SNP
scaffold_9	1615563	A	G	136	SNP
scaffold_9	1615564	G	A	163	SNP
scaffold_9	1615566	T	C	181	SNP
scaffold_9	1615594	T	C	608	SNP
scaffold_9	1615601	T	C	477	SNP
scaffold_9	1615604	C	A	530	SNP
scaffold_9	1615609	A	G	593	SNP
scaffold_9	1615627	T	C	418	SNP
scaffold_9	1615628	A	G	406	SNP
scaffold_9	1615642	T	A	480	SNP
scaffold_9	1615654	T	A	424	SNP
scaffold_9	1615655	T	A	439	SNP
scaffold_9	1615689	C	A	232	SNP
scaffold_9	1615690	G	A	219	SNP
scaffold_9	1615692	C	T	234	SNP
scaffold_9	1615698	C	T	278	SNP
scaffold_9	1615699	A	G	292	SNP
scaffold_9	1615714	A	G	589	SNP
scaffold_9	1615718	TTTATTAA	T	251	INDEL
scaffold_9	1615741	G	T	459	SNP
scaffold_9	1615743	T	C	473	SNP
scaffold_9	1615749	T	C	470	SNP
scaffold_9	1615759	A	G	441	SNP
scaffold_9	1615762	T	C	448	SNP
scaffold_9	1615768	T	C	400	SNP
scaffold_9	1615778	C	T	408	SNP
scaffold_9	1615787	C	T	340	SNP
scaffold_9	1615788	A	G	270	SNP
scaffold_9	1615800	T	C	407	SNP
scaffold_9	1615808	T	G	473	SNP
scaffold_9	1615820	T	G	305	SNP
scaffold_9	1615821	A	T	231	SNP
scaffold_9	1615822	T	G	274	SNP
scaffold_9	1615843	T	C	458	SNP
scaffold_9	1615847	T	C	419	SNP
scaffold_9	1615859	A	G	296	SNP
scaffold_9	1615889	A	G	381	SNP
scaffold_9	1615902	T	C	262	SNP
scaffold_9	1615905	G	C	261	SNP
scaffold_9	1615918	T	C	391	SNP
scaffold_9	1615926	T	C	420	SNP
scaffold_9	1615934	T	C	441	SNP
scaffold_9	1615935	A	G	404	SNP
scaffold_9	1616648	T	C	515	SNP
scaffold_9	1616664	A	G	403	SNP
scaffold_9	1616693	A	G	456	SNP
scaffold_9	1616697	T	C	511	SNP
scaffold_9	1616718	A	C	360	SNP
scaffold_9	1616719	T	C	327	SNP
scaffold_9	1616728	T	C	317	SNP
scaffold_9	1616732	T	C	341	SNP
scaffold_9	1616739	A	G	305	SNP
scaffold_9	1616741	G	A	294	SNP
scaffold_9	1616778	C	T	559	SNP
scaffold_9	1616795	T	C	286	SNP
scaffold_9	1616807	T	C	380	SNP
scaffold_9	1616812	A	G	255	SNP
scaffold_9	1616814	T	C	235	SNP
scaffold_9	1616817	T	C	342	SNP
scaffold_9	1616825	A	G	469	SNP
scaffold_9	1616827	T	C	485	SNP
scaffold_9	1616836	T	C	814	SNP
scaffold_9	1616854	A	G	622	SNP
scaffold_9	1616857	A	G	687	SNP
scaffold_9	1616866	A	G	623	SNP
scaffold_9	1616870	T	C	630	SNP
scaffold_9	1616909	A	G	226	SNP
scaffold_9	1616910	A	T	271	SNP
scaffold_9	1616926	T	C	498	SNP
scaffold_9	1616940	T	C	414	SNP
scaffold_9	1616945	A	G	538	SNP
scaffold_9	1616958	T	C	536	SNP
scaffold_9	1616975	T	C	409	SNP
scaffold_9	1616983	A	G	456	SNP
scaffold_9	1617003	C	T	631	SNP
scaffold_9	1617006	T	C	611	SNP
scaffold_9	1617023	A	G	638	SNP
scaffold_9	1617038	T	C	572	SNP
scaffold_9	1617041	T	C	579	SNP
scaffold_9	1617065	T	C	710	SNP
scaffold_9	1617083	T	C	625	SNP
scaffold_9	1617105	A	C	494	SNP
scaffold_9	1617126	C	A	121	SNP
scaffold_9	1617155	T	C	367	SNP
scaffold_9	1617166	A	G	329	SNP
scaffold_9	1617174	T	C	370	SNP
scaffold_9	1617222	T	C	426	SNP
scaffold_9	1617235	A	G	486	SNP
scaffold_9	1617249	G	A	570	SNP
scaffold_9	1617258	A	G	600	SNP
scaffold_9	1617274	T	C	293	SNP
scaffold_9	1617285	A	G	431	SNP
scaffold_9	1617297	A	G	400	SNP
scaffold_9	1617302	T	C	335	SNP
scaffold_9	1617303	A	G	366	SNP
scaffold_9	1617318	C	T	379	SNP
scaffold_9	1617320	A	G	445	SNP
scaffold_9	1617355	T	C	407	SNP
scaffold_9	1617356	A	G	409	SNP
scaffold_9	1617365	A	G	405	SNP
scaffold_9	1617368	T	C	425	SNP
scaffold_9	1617377	T	C	440	SNP
scaffold_9	1617411	A	G	504	SNP
scaffold_9	1617434	A	G	595	SNP
scaffold_9	1617437	T	C	505	SNP
scaffold_9	1617450	T	C	528	SNP
scaffold_9	1617468	A	G	579	SNP
scaffold_9	1617479	A	G	533	SNP
scaffold_9	1617489	A	G	676	SNP
scaffold_9	1617495	T	C	662	SNP
scaffold_9	1617500	A	G	566	SNP
scaffold_9	1617508	G	A	629	SNP
scaffold_9	1617600	T	C	150	SNP
scaffold_9	1617737	T	C	246	SNP
scaffold_9	1617753	A	G	166	SNP
scaffold_9	1617756	T	C	133	SNP
scaffold_9	1617762	T	C	345	SNP
scaffold_9	1617769	T	C	332	SNP
scaffold_9	1617796	T	C	234	SNP
scaffold_9	1617800	A	G	319	SNP
scaffold_9	1617804	T	C	294	SNP
scaffold_9	1617819	C	G	416	SNP
scaffold_9	1617822	A	G	311	SNP
scaffold_9	1617827	A	G	270	SNP
scaffold_9	1617913	T	C	358	SNP
scaffold_9	1617922	T	C	344	SNP
scaffold_9	1617974	A	G	305	SNP
scaffold_9	1617981	A	G	284	SNP
scaffold_9	1618005	G	A	202	SNP
scaffold_9	1618017	A	G	310	SNP
scaffold_9	1618018	T	C	273	SNP
scaffold_9	1618079	A	G	157	SNP
scaffold_9	1618102	T	C	0	SNP
scaffold_9	1618202	T	C	248	SNP
scaffold_9	1618216	A	G	230	SNP
scaffold_9	1618234	A	G	224	SNP
scaffold_9	1618239	T	C	190	SNP
scaffold_9	1618253	A	G	169	SNP
scaffold_9	1618259	T	C	331	SNP
scaffold_9	1618269	T	C	434	SNP
scaffold_9	1618271	C	A	478	SNP
scaffold_9	1618282	A	G	543	SNP
scaffold_9	1618289	A	G	388	SNP
scaffold_9	1618293	A	G	348	SNP
scaffold_9	1618296	A	G	321	SNP
scaffold_9	1618300	C	T	297	SNP
scaffold_9	1618308	A	G	223	SNP
scaffold_9	1618309	T	C	197	SNP
scaffold_9	1618319	A	G	441	SNP
scaffold_9	1618334	T	C	517	SNP
scaffold_9	1618348	T	C	333	SNP
scaffold_9	1618351	A	G	396	SNP
scaffold_9	1618367	T	C	523	SNP
scaffold_9	1618376	A	G	524	SNP
scaffold_9	1618405	A	G	598	SNP
scaffold_9	1618408	A	G	482	SNP
scaffold_9	1618411	A	G	496	SNP
scaffold_9	1618421	T	C	547	SNP
scaffold_9	1618445	T	C	637	SNP
scaffold_9	1618454	T	C	409	SNP
scaffold_9	1618458	T	C	401	SNP
scaffold_9	1618459	A	G	412	SNP
scaffold_9	1618463	T	C	343	SNP
scaffold_9	1618466	T	C	367	SNP
scaffold_9	1618476	T	C	497	SNP
scaffold_9	1618479	A	G	534	SNP
scaffold_9	1618501	T	C	573	SNP
scaffold_9	1618508	A	G	515	SNP
scaffold_9	1618518	A	G	403	SNP
scaffold_9	1618523	A	G	362	SNP
scaffold_9	1618525	A	G	360	SNP
scaffold_9	1618535	A	G	343	SNP
scaffold_9	1618536	T	C	350	SNP
scaffold_9	1618540	A	G	570	SNP
scaffold_9	1618546	T	C	667	SNP
scaffold_9	1618562	A	G	483	SNP
scaffold_9	1618564	A	G	514	SNP
scaffold_9	1618566	T	C	490	SNP
scaffold_9	1618589	A	G	386	SNP
scaffold_9	1618598	T	C	311	SNP
scaffold_9	1618603	T	C	244	SNP
scaffold_9	1618610	A	G	384	SNP
scaffold_9	1618626	A	G	427	SNP
scaffold_9	1618632	A	G	408	SNP
scaffold_9	1618638	A	G	361	SNP
scaffold_9	1618648	A	G	349	SNP
scaffold_9	1618650	T	C	360	SNP
scaffold_9	1618655	A	G	274	SNP
scaffold_9	1618656	T	C	306	SNP
scaffold_9	1618658	A	G	271	SNP
scaffold_9	1618680	A	G	346	SNP
scaffold_9	1618688	A	G	292	SNP
scaffold_9	1618699	T	C	120	SNP
scaffold_9	1618755	A	G	185	SNP
scaffold_9	1618788	T	C	181	SNP
scaffold_9	1618790	T	A	213	SNP
scaffold_9	1618806	T	C	152	SNP
scaffold_9	1618818	A	G	185	SNP
scaffold_9	1618821	T	C	182	SNP
scaffold_9	1618831	A	G	182	SNP
scaffold_9	1618836	T	C	141	SNP
scaffold_9	1618845	A	G	123	SNP
scaffold_9	1619052	A	G	304	SNP
scaffold_9	1619062	T	C	260	SNP
scaffold_9	1619065	T	C	302	SNP
scaffold_9	1619072	A	G	317	SNP
scaffold_9	1619087	T	C	344	SNP
scaffold_9	1619094	T	C	308	SNP
scaffold_9	1619122	A	G	406	SNP
scaffold_9	1619123	T	C	414	SNP
scaffold_9	1619130	T	C	404	SNP
scaffold_9	1619133	T	C	384	SNP
scaffold_9	1619140	A	G	538	SNP
scaffold_9	1619151	A	G	522	SNP
scaffold_9	1619485	T	C	145	SNP
scaffold_9	1619492	A	G	174	SNP
scaffold_9	1619501	T	C	167	SNP
scaffold_9	1619511	T	G	225	SNP
scaffold_9	1619517	T	C	234	SNP
scaffold_9	1619526	T	C	202	SNP
scaffold_9	1619530	T	C	142	SNP
scaffold_9	1619544	T	C	142	SNP
scaffold_9	1619571	T	C	258	SNP
scaffold_9	1619582	T	C	203	SNP
scaffold_9	1619586	T	C	266	SNP
scaffold_9	1619595	A	G	336	SNP
scaffold_9	1619607	T	C	389	SNP
scaffold_9	1619631	A	G	530	SNP
scaffold_9	1619637	A	C	515	SNP
scaffold_9	1619646	T	C	530	SNP
scaffold_9	1619651	T	C	607	SNP
scaffold_9	1619697	T	C	480	SNP
scaffold_9	1619710	G	A	391	SNP
scaffold_9	1619729	A	G	309	SNP
scaffold_9	1619731	T	C	173	SNP
scaffold_9	1619739	A	G	318	SNP
scaffold_9	1619744	A	G	216	SNP
scaffold_9	1619775	A	C	2	SNP
scaffold_9	1619810	G	T	122	SNP
scaffold_9	1619812	T	C	131	SNP
scaffold_9	1619820	T	C	161	SNP
scaffold_9	1619857	A	AT	570	INDEL
scaffold_9	1619880	T	C	309	SNP
scaffold_9	1619894	A	G	299	SNP
scaffold_9	1619900	T	C	345	SNP
scaffold_9	1619906	T	G	375	SNP
scaffold_9	1619912	T	C	399	SNP
scaffold_9	1619917	A	G	351	SNP
scaffold_9	1619937	T	C	425	SNP
scaffold_9	1620365	A	G	160	SNP
scaffold_9	1620368	T	C	176	SNP
scaffold_9	1620401	G	A	328	SNP
scaffold_9	1620404	T	C	339	SNP
scaffold_9	1620407	T	C	262	SNP
scaffold_9	1620483	T	C	127	SNP
scaffold_9	1620573	T	C	202	SNP
scaffold_9	1620584	T	C	298	SNP
scaffold_9	1620589	T	G	175	SNP
scaffold_9	1620592	T	C	220	SNP
scaffold_9	1620602	A	G	347	SNP
scaffold_9	1620616	T	C	174	SNP
scaffold_9	1620619	A	G	189	SNP
scaffold_9	1620622	A	G	301	SNP
scaffold_9	1620632	T	C	292	SNP
scaffold_9	1620639	T	C	281	SNP
scaffold_9	1620641	T	C	290	SNP
scaffold_9	1620672	A	G	224	SNP
scaffold_9	1620674	A	G	244	SNP
scaffold_9	1620689	C	T	390	SNP
scaffold_9	1620697	A	G	373	SNP
scaffold_9	1620701	A	G	374	SNP
scaffold_9	1620704	T	C	367	SNP
scaffold_9	1620706	T	C	380	SNP
scaffold_9	1620729	G	T	627	SNP
scaffold_9	1620757	T	C	564	SNP
scaffold_9	1620777	A	G	608	SNP
scaffold_9	1620779	G	A	634	SNP
scaffold_9	1620788	A	G	555	SNP
scaffold_9	1620792	A	G	478	SNP
scaffold_9	1620794	A	G	469	SNP
scaffold_9	1620800	T	C	640	SNP
scaffold_9	1620815	A	G	705	SNP
scaffold_9	1620853	C	T	415	SNP
scaffold_9	1620873	T	C	453	SNP
scaffold_9	1620880	A	G	390	SNP
scaffold_9	1620893	A	T	326	SNP
scaffold_9	1620922	T	C	261	SNP
scaffold_9	1620930	T	C	332	SNP
scaffold_9	1620934	T	C	302	SNP
scaffold_9	1620940	A	G	356	SNP
scaffold_9	1620944	A	G	334	SNP
scaffold_9	1620952	T	C	511	SNP
scaffold_9	1620959	T	C	199	SNP
scaffold_9	1620961	T	C	180	SNP
scaffold_9	1620964	A	G	243	SNP
scaffold_9	1620968	T	C	365	SNP
scaffold_9	1620980	A	G	406	SNP
scaffold_9	1620992	T	C	483	SNP
scaffold_9	1621000	A	C	482	SNP
scaffold_9	1621018	T	C	528	SNP
scaffold_9	1621024	G	A	522	SNP
scaffold_9	1621033	T	C	584	SNP
scaffold_9	1621039	T	TAA	914	INDEL
scaffold_9	1621064	A	G	520	SNP
scaffold_9	1621068	A	G	525	SNP
scaffold_9	1621073	C	T	485	SNP
scaffold_9	1621077	T	C	310	SNP
scaffold_9	1621078	A	G	283	SNP
scaffold_9	1621080	A	C	200	SNP
scaffold_9	1621107	A	G	524	SNP
scaffold_9	1621111	T	C	603	SNP
scaffold_9	1621115	A	G	617	SNP
scaffold_9	1621120	A	G	527	SNP
scaffold_9	1621143	A	G	389	SNP
scaffold_9	1621228	A	G	299	SNP
scaffold_9	1621231	T	C	408	SNP
scaffold_9	1621237	T	C	665	SNP
scaffold_9	1621255	C	T	568	SNP
scaffold_9	1621270	G	A	457	SNP
scaffold_9	1621272	A	G	470	SNP
scaffold_9	1621286	T	C	432	SNP
scaffold_9	1621288	T	C	422	SNP
scaffold_9	1621306	A	G	304	SNP
scaffold_9	1621312	T	C	296	SNP
scaffold_9	1621321	A	G	362	SNP
scaffold_9	1621375	A	G	144	SNP
scaffold_9	1621387	T	C	147	SNP
scaffold_9	1621388	A	G	158	SNP
scaffold_9	1621390	A	G	159	SNP
scaffold_9	1621436	A	G	203	SNP
scaffold_9	1621456	A	G	459	SNP
scaffold_9	1621488	A	G	273	SNP
scaffold_9	1621490	T	C	268	SNP
scaffold_9	1621496	T	C	216	SNP
scaffold_9	1621499	A	G	221	SNP
scaffold_9	1621506	T	C	300	SNP
scaffold_9	1621507	A	T	301	SNP
scaffold_9	1621532	A	G	722	SNP
scaffold_9	1621538	A	G	611	SNP
scaffold_9	1621549	A	G	777	SNP
scaffold_9	1621557	A	G	711	SNP
scaffold_9	1621596	A	G	130	SNP
scaffold_9	1621599	T	C	183	SNP
scaffold_9	1621604	T	C	150	SNP
scaffold_9	1621609	A	G	207	SNP
scaffold_9	1621611	T	C	187	SNP
scaffold_9	1621618	A	G	191	SNP
scaffold_9	1621621	T	C	154	SNP
scaffold_9	1621633	A	G	574	SNP
scaffold_9	1621648	A	G	589	SNP
scaffold_9	1621657	T	C	546	SNP
scaffold_9	1621664	A	C	485	SNP
scaffold_9	1621712	A	G	344	SNP
scaffold_9	1621718	A	G	216	SNP
scaffold_9	1621720	T	C	285	SNP
scaffold_9	1621729	A	G	422	SNP
scaffold_9	1621735	A	G	129	SNP
scaffold_9	1621740	T	C	117	SNP
scaffold_9	1621743	A	T	128	SNP
scaffold_9	1621745	A	G	125	SNP
scaffold_9	1621748	T	C	123	SNP
scaffold_9	1621761	T	C	532	SNP
scaffold_9	1621833	T	C	542	SNP
scaffold_9	1621846	T	C	602	SNP
scaffold_9	1621878	T	C	749	SNP
scaffold_9	1621880	A	G	799	SNP
scaffold_9	1621891	T	C	762	SNP
scaffold_9	1621898	T	C	721	SNP
scaffold_9	1621904	A	G	663	SNP
scaffold_9	1621906	C	T	683	SNP
scaffold_9	1621917	A	G	597	SNP
scaffold_9	1621932	T	C	486	SNP
scaffold_9	1621945	T	C	635	SNP
scaffold_9	1621953	T	C	384	SNP
scaffold_9	1621957	A	G	326	SNP
scaffold_9	1621960	A	G	313	SNP
scaffold_9	1621962	T	C	345	SNP
scaffold_9	1621971	T	C	528	SNP
scaffold_9	1622007	T	C	557	SNP
scaffold_9	1622017	T	C	639	SNP
scaffold_9	1622025	T	C	615	SNP
scaffold_9	1622030	A	G	510	SNP
scaffold_9	1622049	C	T	417	SNP
scaffold_9	1622051	A	G	422	SNP
scaffold_9	1622057	A	G	366	SNP
scaffold_9	1622058	T	C	387	SNP
scaffold_9	1622079	A	G	641	SNP
scaffold_9	1622102	C	T	615	SNP
scaffold_9	1622109	T	C	635	SNP
scaffold_9	1622120	T	C	721	SNP
scaffold_9	1622170	A	G	292	SNP
scaffold_9	1622204	T	C	440	SNP
scaffold_9	1622235	T	C	512	SNP
scaffold_9	1622244	T	C	450	SNP
scaffold_9	1622258	C	A	831	SNP
scaffold_9	1622290	A	G	805	SNP
scaffold_9	1622291	T	C	852	SNP
scaffold_9	1622301	T	C	1008	SNP
scaffold_9	1622333	A	G	762	SNP
scaffold_9	1622339	T	C	764	SNP
scaffold_9	1622371	A	C	463	SNP
scaffold_9	1622398	A	G	543	SNP
scaffold_9	1622440	T	C	210	SNP
scaffold_9	1622467	A	G	0	SNP
scaffold_9	1663654	TG	T	271	INDEL
scaffold_9	1830307	AG	A	124	INDEL
scaffold_9	1860632	GC	G	127	INDEL
scaffold_10	40257	AG	A	127	INDEL
scaffold_10	75662	TC	T	337	INDEL
scaffold_10	99454	AG	A	422	INDEL
scaffold_10	136013	TGG	T	195	INDEL
scaffold_10	154313	TCC	T	72	INDEL
scaffold_10	189787	TG	T	123	INDEL
scaffold_10	238582	TG	T	176	INDEL
scaffold_10	284702	TGG	T	181	INDEL
scaffold_10	316695	GC	G	257	INDEL
scaffold_10	331793	GC	G	385	INDEL
scaffold_10	370023	AG	A	152	INDEL
scaffold_10	387021	CGG	C	204	INDEL
scaffold_10	436204	TC	T	265	INDEL
scaffold_10	441777	TG	T	604	INDEL
scaffold_10	477731	AG	A	585	INDEL
scaffold_10	478302	TCCCCCC	T	157	INDEL
scaffold_10	479250	CG	C	229	INDEL
scaffold_10	540234	AC	A	187	INDEL
scaffold_10	559445	TC	T	419	INDEL
scaffold_10	744046	TC	T	777	INDEL
scaffold_10	754499	AG	A	290	INDEL
scaffold_10	782525	TG	T	113	INDEL
scaffold_10	893802	AC	A	334	INDEL
scaffold_10	899318	AG	A	211	INDEL
scaffold_10	919214	AG	A	126	INDEL
scaffold_10	975638	CG	C	162	INDEL
scaffold_10	1010041	ACC	A	136	INDEL
scaffold_10	1068395	AC	A	267	INDEL
scaffold_10	1160310	TGGG	T	108	INDEL
scaffold_10	1192883	TC	T	532	INDEL
scaffold_10	1230705	AGGGGG	A	67	INDEL
scaffold_10	1328157	AG	A	324	INDEL
scaffold_10	1359374	AC	A	208	INDEL
scaffold_10	1371825	ACC	A	138	INDEL
scaffold_10	1466911	AG	A	1387	INDEL
scaffold_10	1530246	AGG	A	87	INDEL
scaffold_10	1530771	AC	A	124	INDEL
scaffold_10	1545248	CT	C	638	INDEL
scaffold_11	72016	AG	A	181	INDEL
scaffold_11	156067	AGGG	A	151	INDEL
scaffold_11	199136	AGGGG	A	208	INDEL
scaffold_11	297112	AG	A	168	INDEL
scaffold_11	342401	CG	C	343	INDEL
scaffold_11	390317	TCCCC	T	141	INDEL
scaffold_11	460959	TGGG	T	93	INDEL
scaffold_11	461189	TC	T	576	INDEL
scaffold_11	480166	TG	T	626	INDEL
scaffold_11	1090769	TC	T	160	INDEL
scaffold_11	1228765	GC	G	42	INDEL
scaffold_11	1293788	AG	A	617	INDEL
scaffold_11	1406654	GC	G	195	INDEL
scaffold_12	183565	AG	A	123	INDEL
scaffold_12	223061	TC	T	146	INDEL
scaffold_12	246488	AC	A	299	INDEL
scaffold_12	342457	AC	A	159	INDEL
scaffold_12	508915	TG	T	538	INDEL
scaffold_12	509566	GC	G	215	INDEL
scaffold_12	531123	CG	C	231	INDEL
scaffold_12	574109	T	C	128	SNP
scaffold_12	574169	A	ATACGGAG	174	INDEL
scaffold_12	606947	GC	G	456	INDEL
scaffold_12	718793	TC	T	405	INDEL
scaffold_12	941048	AC	A	426	INDEL
scaffold_12	942799	AG	A	739	INDEL
scaffold_12	966755	AC	A	171	INDEL
scaffold_12	970087	GC	G	624	INDEL
scaffold_12	1049376	AG	A	338	INDEL
scaffold_12	1052123	AG	A	304	INDEL
scaffold_12	1071295	TAG	T	317	INDEL
scaffold_12	1164874	AG	A	368	INDEL
scaffold_12	1192656	GC	G	138	INDEL
scaffold_12	1357029	GC	G	163	INDEL
scaffold_12	1366021	C	G	135	SNP
scaffold_12	1366051	T	C	262	SNP
scaffold_12	1366054	C	G	228	SNP
scaffold_12	1379319	AAG	A	479	INDEL
scaffold_13	136903	TG	T	350	INDEL
scaffold_13	174261	TCC	T	328	INDEL
scaffold_13	303565	A	G	241	SNP
scaffold_13	303568	A	G	256	SNP
scaffold_13	303575	C	T	283	SNP
scaffold_13	303578	C	G	288	SNP
scaffold_13	303644	G	T	455	SNP
scaffold_13	303712	T	C	239	SNP
scaffold_13	303717	T	G	223	SNP
scaffold_13	383836	AG	A	291	INDEL
scaffold_13	455238	ACCC	A	143	INDEL
scaffold_13	473920	CG	C	218	INDEL
scaffold_13	525034	AG	A	130	INDEL
scaffold_13	529702	AC	A	158	INDEL
scaffold_13	549118	AC	A	172	INDEL
scaffold_13	561208	TC	T	365	INDEL
scaffold_13	678070	TG	T	171	INDEL
scaffold_14	28192	TGGG	T	123	INDEL
scaffold_14	123930	AC	A	449	INDEL
scaffold_14	153433	CG	C	251	INDEL
scaffold_14	205755	CG	C	695	INDEL
scaffold_14	290640	GC	G	906	INDEL
scaffold_14	324375	GC	G	240	INDEL
scaffold_14	373096	ACC	A	129	INDEL
scaffold_14	378172	AGG	A	58	INDEL
scaffold_14	414109	CG	C	234	INDEL
scaffold_14	507136	AG	A	177	INDEL
scaffold_14	533267	GC	G	88	INDEL
scaffold_15	14623	AC	A	99	INDEL
scaffold_15	206412	C	T	957	SNP
scaffold_15	270314	A	AAT	3070	INDEL
scaffold_15	270592	GT	G	136	INDEL
scaffold_17	6709	G	A	218	SNP
scaffold_17	6727	T	C	122	SNP
scaffold_17	6731	C	T	185	SNP
scaffold_17	8036	T	C	132	SNP
scaffold_17	9841	ACTC	A	261	INDEL
scaffold_17	9880	G	A	240	SNP
scaffold_17	10010	T	C	369	SNP
scaffold_17	10063	A	ACGC	1019	INDEL
scaffold_17	10072	G	A	417	SNP
scaffold_17	10091	T	C	542	SNP
scaffold_17	10092	A	G	564	SNP
scaffold_17	10111	T	C	724	SNP
scaffold_17	10112	A	G	741	SNP
scaffold_17	10133	C	T	722	SNP
scaffold_17	10134	G	A	765	SNP
scaffold_17	10161	C	T	527	SNP
scaffold_17	10192	C	T	529	SNP
scaffold_17	10193	G	A	449	SNP
scaffold_17	10201	C	T	347	SNP
scaffold_17	10258	T	C	523	SNP
scaffold_17	10259	A	G	576	SNP
scaffold_17	10279	C	T	647	SNP
scaffold_17	10283	A	G	641	SNP
scaffold_17	10312	C	T	617	SNP
scaffold_17	10314	C	T	559	SNP
scaffold_17	10335	C	T	419	SNP
scaffold_17	10336	G	A	376	SNP
scaffold_17	10363	T	C	230	SNP
scaffold_17	10364	A	G	214	SNP
