# Supplementary material for: Adaptation of the Phytopathogenic Fungus Microdochium nivale to the Fungicides Tebuconazole and Fludioxonil
Source: J Fungi (Basel). 2025 Dec 2;11(12):859. doi: 10.3390/jof11120859 (PMC12734244; doi:10.3390/jof11120859)
Supplement: Supplementary file 1 [file jof-11-00859-s001.zip › Supplementary_File 5.xls]

## Sheet: File S5
Supplementary File 5: The distribution of single nucleotide polymorphisms (SNPs), insertions and deletions (indels) across different functional gene supercategories (derived from the reference genome assembly of Microdochium nivale strain F_00608. Mutation observed in the exons of genes from different supercategories are presented in separate lists.

## Sheet: Cytoskeleton
CHROM	POS	REF	ALT	TYPE	INDEL_CLASS	gene	transcript	region	consequence	codon_pos	ref_codon	alt_codon	ref_aa	alt_aa	strand	splice_region	Supercategory	Category	Subcategory	Mantis annotation	Reference hit	Reference source
scaffold_2	1195237	T	TG	INDEL	INS	FUN_001727	FUN_001727-T1	CDS	frameshift_variant						-	splice_region_variant	Cytoskeleton	Actin cytoskeletion	Actin cytoskeletion	ankyrin repeat domain-containing protein 50	K21440	KEGG
scaffold_5	313245	G	A	SNP	.	FUN_004967	FUN_004967-T1	CDS	stop_gained	305	TGG	TAG	W	*	+		Cytoskeleton	Motor proteins	Motor proteins	dynein assembly factor with WDR repeat domains 1	K19760	KEGG
scaffold_5	313215	G	A	SNP	.	FUN_004967	FUN_004967-T1	CDS	stop_gained	295	TGG	TAG	W	*	+		Cytoskeleton	Motor proteins	Motor proteins	dynein assembly factor with WDR repeat domains 1	K19760	KEGG
scaffold_5	313346	C	T	SNP	.	FUN_004967	FUN_004967-T1	CDS	missense_variant	339	CTT	TTT	L	F	+		Cytoskeleton	Motor proteins	Motor proteins	dynein assembly factor with WDR repeat domains 1	K19760	KEGG
scaffold_5	313605	G	T	SNP	.	FUN_004967	FUN_004967-T1	CDS	missense_variant	425	GGT	GTT	G	V	+		Cytoskeleton	Motor proteins	Motor proteins	dynein assembly factor with WDR repeat domains 1	K19760	KEGG
scaffold_5	313305	G	T	SNP	.	FUN_004967	FUN_004967-T1	CDS	missense_variant	325	CGC	CTC	R	L	+		Cytoskeleton	Motor proteins	Motor proteins	dynein assembly factor with WDR repeat domains 1	K19760	KEGG
scaffold_5	313295	A	G	SNP	.	FUN_004967	FUN_004967-T1	CDS	missense_variant	322	ATC	GTC	I	V	+		Cytoskeleton	Motor proteins	Motor proteins	dynein assembly factor with WDR repeat domains 1	K19760	KEGG
scaffold_5	313845	C	T	SNP	.	FUN_004967	FUN_004967-T1	CDS	missense_variant	505	TCA	TTA	S	L	+		Cytoskeleton	Motor proteins	Motor proteins	dynein assembly factor with WDR repeat domains 1	K19760	KEGG
scaffold_5	313942	G	C	SNP	.	FUN_004967	FUN_004967-T1	CDS	missense_variant	537	TTG	TTC	L	F	+		Cytoskeleton	Motor proteins	Motor proteins	dynein assembly factor with WDR repeat domains 1	K19760	KEGG
scaffold_5	313934	G	A	SNP	.	FUN_004967	FUN_004967-T1	CDS	missense_variant	535	GAG	AAG	E	K	+		Cytoskeleton	Motor proteins	Motor proteins	dynein assembly factor with WDR repeat domains 1	K19760	KEGG
scaffold_5	313925	A	C	SNP	.	FUN_004967	FUN_004967-T1	CDS	missense_variant	532	AAG	CAG	K	Q	+		Cytoskeleton	Motor proteins	Motor proteins	dynein assembly factor with WDR repeat domains 1	K19760	KEGG
scaffold_5	313742	G	A	SNP	.	FUN_004967	FUN_004967-T1	CDS	missense_variant	471	GTT	ATT	V	I	+		Cytoskeleton	Motor proteins	Motor proteins	dynein assembly factor with WDR repeat domains 1	K19760	KEGG
scaffold_5	313814	G	A	SNP	.	FUN_004967	FUN_004967-T1	CDS	missense_variant	495	GAA	AAA	E	K	+		Cytoskeleton	Motor proteins	Motor proteins	dynein assembly factor with WDR repeat domains 1	K19760	KEGG
scaffold_5	313332	A	C	SNP	.	FUN_004967	FUN_004967-T1	CDS	missense_variant	334	AAG	ACG	K	T	+		Cytoskeleton	Motor proteins	Motor proteins	dynein assembly factor with WDR repeat domains 1	K19760	KEGG
scaffold_5	313733	G	A	SNP	.	FUN_004967	FUN_004967-T1	CDS	missense_variant	468	GAA	AAA	E	K	+		Cytoskeleton	Motor proteins	Motor proteins	dynein assembly factor with WDR repeat domains 1	K19760	KEGG
scaffold_5	314331	A	G	SNP	.	FUN_004967	FUN_004967-T1	CDS	missense_variant	667	AAT	AGT	N	S	+		Cytoskeleton	Motor proteins	Motor proteins	dynein assembly factor with WDR repeat domains 1	K19760	KEGG
scaffold_5	314342	C	T	SNP	.	FUN_004967	FUN_004967-T1	CDS	missense_variant	671	CCA	TCA	P	S	+		Cytoskeleton	Motor proteins	Motor proteins	dynein assembly factor with WDR repeat domains 1	K19760	KEGG
scaffold_5	314364	C	T	SNP	.	FUN_004967	FUN_004967-T1	CDS	missense_variant	678	CCA	CTA	P	L	+		Cytoskeleton	Motor proteins	Motor proteins	dynein assembly factor with WDR repeat domains 1	K19760	KEGG
scaffold_5	314397	G	C	SNP	.	FUN_004967	FUN_004967-T1	CDS	missense_variant	689	TGC	TCC	C	S	+		Cytoskeleton	Motor proteins	Motor proteins	dynein assembly factor with WDR repeat domains 1	K19760	KEGG
scaffold_5	314471	G	A	SNP	.	FUN_004967	FUN_004967-T1	CDS	missense_variant	714	GGA	AGA	G	R	+		Cytoskeleton	Motor proteins	Motor proteins	dynein assembly factor with WDR repeat domains 1	K19760	KEGG
scaffold_5	314438	A	G	SNP	.	FUN_004967	FUN_004967-T1	CDS	missense_variant	703	AAT	GAT	N	D	+		Cytoskeleton	Motor proteins	Motor proteins	dynein assembly factor with WDR repeat domains 1	K19760	KEGG
scaffold_5	314580	G	A	SNP	.	FUN_004967	FUN_004967-T1	CDS	missense_variant	750	GGC	GAC	G	D	+		Cytoskeleton	Motor proteins	Motor proteins	dynein assembly factor with WDR repeat domains 1	K19760	KEGG
scaffold_5	314568	A	G	SNP	.	FUN_004967	FUN_004967-T1	CDS	missense_variant	746	AAG	AGG	K	R	+		Cytoskeleton	Motor proteins	Motor proteins	dynein assembly factor with WDR repeat domains 1	K19760	KEGG
scaffold_5	314165	A	G	SNP	.	FUN_004967	FUN_004967-T1	CDS	missense_variant	612	AAA	GAA	K	E	+		Cytoskeleton	Motor proteins	Motor proteins	dynein assembly factor with WDR repeat domains 1	K19760	KEGG
scaffold_5	314288	A	G	SNP	.	FUN_004967	FUN_004967-T1	CDS	missense_variant	653	ACT	GCT	T	A	+		Cytoskeleton	Motor proteins	Motor proteins	dynein assembly factor with WDR repeat domains 1	K19760	KEGG
scaffold_5	314273	A	G	SNP	.	FUN_004967	FUN_004967-T1	CDS	missense_variant	648	AAG	GAG	K	E	+		Cytoskeleton	Motor proteins	Motor proteins	dynein assembly factor with WDR repeat domains 1	K19760	KEGG
scaffold_5	314270	A	C	SNP	.	FUN_004967	FUN_004967-T1	CDS	missense_variant	647	ATA	CTA	I	L	+		Cytoskeleton	Motor proteins	Motor proteins	dynein assembly factor with WDR repeat domains 1	K19760	KEGG
scaffold_5	314289	C	T	SNP	.	FUN_004967	FUN_004967-T1	CDS	missense_variant	653	ACT	ATT	T	I	+		Cytoskeleton	Motor proteins	Motor proteins	dynein assembly factor with WDR repeat domains 1	K19760	KEGG
scaffold_5	314136	A	G	SNP	.	FUN_004967	FUN_004967-T1	CDS	missense_variant	602	AAC	AGC	N	S	+		Cytoskeleton	Motor proteins	Motor proteins	dynein assembly factor with WDR repeat domains 1	K19760	KEGG
scaffold_5	314043	C	T	SNP	.	FUN_004967	FUN_004967-T1	CDS	missense_variant	571	GCC	GTC	A	V	+		Cytoskeleton	Motor proteins	Motor proteins	dynein assembly factor with WDR repeat domains 1	K19760	KEGG
scaffold_5	314555	A	G	SNP	.	FUN_004967	FUN_004967-T1	CDS	missense_variant	742	AGT	GGT	S	G	+		Cytoskeleton	Motor proteins	Motor proteins	dynein assembly factor with WDR repeat domains 1	K19760	KEGG
scaffold_5	314800	G	C	SNP	.	FUN_004967	FUN_004967-T1	CDS	missense_variant	806	GAG	CAG	E	Q	+		Cytoskeleton	Motor proteins	Motor proteins	dynein assembly factor with WDR repeat domains 1	K19760	KEGG
scaffold_5	314810	G	A	SNP	.	FUN_004967	FUN_004967-T1	CDS	missense_variant	809	TGC	TAC	C	Y	+		Cytoskeleton	Motor proteins	Motor proteins	dynein assembly factor with WDR repeat domains 1	K19760	KEGG
scaffold_5	314833	G	A	SNP	.	FUN_004967	FUN_004967-T1	CDS	missense_variant	817	GTA	ATA	V	I	+		Cytoskeleton	Motor proteins	Motor proteins	dynein assembly factor with WDR repeat domains 1	K19760	KEGG
scaffold_5	314834	T	C	SNP	.	FUN_004967	FUN_004967-T1	CDS	missense_variant	817	GTA	GCA	V	A	+		Cytoskeleton	Motor proteins	Motor proteins	dynein assembly factor with WDR repeat domains 1	K19760	KEGG
scaffold_5	314848	G	A	SNP	.	FUN_004967	FUN_004967-T1	CDS	missense_variant	822	GGC	AGC	G	S	+		Cytoskeleton	Motor proteins	Motor proteins	dynein assembly factor with WDR repeat domains 1	K19760	KEGG
scaffold_5	314920	C	T	SNP	.	FUN_004967	FUN_004967-T1	CDS	missense_variant	846	CGC	TGC	R	C	+		Cytoskeleton	Motor proteins	Motor proteins	dynein assembly factor with WDR repeat domains 1	K19760	KEGG
scaffold_5	314945	A	G	SNP	.	FUN_004967	FUN_004967-T1	CDS	missense_variant	854	AAC	AGC	N	S	+		Cytoskeleton	Motor proteins	Motor proteins	dynein assembly factor with WDR repeat domains 1	K19760	KEGG
scaffold_5	314946	C	G	SNP	.	FUN_004967	FUN_004967-T1	CDS	missense_variant	854	AAC	AAG	N	K	+		Cytoskeleton	Motor proteins	Motor proteins	dynein assembly factor with WDR repeat domains 1	K19760	KEGG
scaffold_5	314669	C	T	SNP	.	FUN_004967	FUN_004967-T1	CDS	missense_variant	762	GCA	GTA	A	V	+		Cytoskeleton	Motor proteins	Motor proteins	dynein assembly factor with WDR repeat domains 1	K19760	KEGG
scaffold_5	314673	G	A	SNP	.	FUN_004967	FUN_004967-T1	CDS	missense_variant	763	ATG	ATA	M	I	+		Cytoskeleton	Motor proteins	Motor proteins	dynein assembly factor with WDR repeat domains 1	K19760	KEGG
scaffold_5	314716	A	G	SNP	.	FUN_004967	FUN_004967-T1	CDS	missense_variant	778	ATT	GTT	I	V	+		Cytoskeleton	Motor proteins	Motor proteins	dynein assembly factor with WDR repeat domains 1	K19760	KEGG
scaffold_5	314725	C	A	SNP	.	FUN_004967	FUN_004967-T1	CDS	missense_variant	781	CAA	AAA	Q	K	+		Cytoskeleton	Motor proteins	Motor proteins	dynein assembly factor with WDR repeat domains 1	K19760	KEGG
scaffold_5	314767	G	A	SNP	.	FUN_004967	FUN_004967-T1	CDS	missense_variant	795	GCT	ACT	A	T	+		Cytoskeleton	Motor proteins	Motor proteins	dynein assembly factor with WDR repeat domains 1	K19760	KEGG
scaffold_5	314726	A	G	SNP	.	FUN_004967	FUN_004967-T1	CDS	missense_variant	781	CAA	CGA	Q	R	+		Cytoskeleton	Motor proteins	Motor proteins	dynein assembly factor with WDR repeat domains 1	K19760	KEGG
scaffold_5	314641	G	A	SNP	.	FUN_004967	FUN_004967-T1	CDS	missense_variant	753	GAC	AAC	D	N	+		Cytoskeleton	Motor proteins	Motor proteins	dynein assembly factor with WDR repeat domains 1	K19760	KEGG
scaffold_5	312838	T	C	SNP	.	FUN_004967	FUN_004967-T1	CDS	missense_variant	198	TTC	CTC	F	L	+		Cytoskeleton	Motor proteins	Motor proteins	dynein assembly factor with WDR repeat domains 1	K19760	KEGG
scaffold_5	313086	C	T	SNP	.	FUN_004967	FUN_004967-T1	CDS	missense_variant	252	GCC	GTC	A	V	+		Cytoskeleton	Motor proteins	Motor proteins	dynein assembly factor with WDR repeat domains 1	K19760	KEGG
scaffold_5	313181	A	T	SNP	.	FUN_004967	FUN_004967-T1	CDS	missense_variant	284	ATA	TTA	I	L	+		Cytoskeleton	Motor proteins	Motor proteins	dynein assembly factor with WDR repeat domains 1	K19760	KEGG
scaffold_5	313173	A	G	SNP	.	FUN_004967	FUN_004967-T1	CDS	missense_variant	281	GAC	GGC	D	G	+		Cytoskeleton	Motor proteins	Motor proteins	dynein assembly factor with WDR repeat domains 1	K19760	KEGG
scaffold_5	313100	A	G	SNP	.	FUN_004967	FUN_004967-T1	CDS	missense_variant	257	ACC	GCC	T	A	+		Cytoskeleton	Motor proteins	Motor proteins	dynein assembly factor with WDR repeat domains 1	K19760	KEGG
scaffold_5	313069	C	G	SNP	.	FUN_004967	FUN_004967-T1	CDS	missense_variant	246	GAC	GAG	D	E	+		Cytoskeleton	Motor proteins	Motor proteins	dynein assembly factor with WDR repeat domains 1	K19760	KEGG
scaffold_5	313982	C	A	SNP	.	FUN_004967	FUN_004967-T1	CDS	missense_variant	551	CAA	AAA	Q	K	+		Cytoskeleton	Motor proteins	Motor proteins	dynein assembly factor with WDR repeat domains 1	K19760	KEGG
scaffold_5	314653	G	A	SNP	.	FUN_004967	FUN_004967-T1	CDS	missense_variant	757	GCT	ACT	A	T	+		Cytoskeleton	Motor proteins	Motor proteins	dynein assembly factor with WDR repeat domains 1	K19760	KEGG

## Sheet: Other
CHROM	POS	REF	ALT	TYPE	INDEL_CLASS	gene	transcript	region	consequence	codon_pos	ref_codon	alt_codon	ref_aa	alt_aa	strand	splice_region	Supercategory	Category	Subcategory	Mantis annotation	Reference hit	Reference source
scaffold_10	499206	GC	G	INDEL	DEL	FUN_008898	FUN_008898-T1	CDS	frameshift_variant						+		Other	Other	Other	methyltransferase domain-containing protein	PF13383.9	EBI-EMBL
scaffold_5	3219256	C	T	SNP	.	FUN_005818	FUN_005818-T1	CDS	missense_variant	48	GCC	ACC	A	T	-		Other	Other	Other	FxSxx-COOH system tetratricopeptide repeat protein	NF040586.1	NCBIFAM
scaffold_5	3219258	C	T	SNP	.	FUN_005818	FUN_005818-T1	CDS	missense_variant	47	CGC	CAC	R	H	-		Other	Other	Other	FxSxx-COOH system tetratricopeptide repeat protein	NF040586.1	NCBIFAM
scaffold_7	2371560	G	A	SNP	.	FUN_007452	FUN_007452-T1	CDS	stop_gained	5	CAA	TAA	Q	*	-		Other	Other	Other	FxSxx-COOH system tetratricopeptide repeat protein	NF040586.1	NCBIFAM

## Sheet: Primary metabolism
CHROM	POS	REF	ALT	TYPE	INDEL_CLASS	gene	transcript	region	consequence	codon_pos	ref_codon	alt_codon	ref_aa	alt_aa	strand	splice_region	Supercategory	Category	Subcategory	Mantis annotation	Reference hit	Reference source
scaffold_1	2124503	GC	G	INDEL	DEL	MRPL9	FUN_000651-T1	CDS	frameshift_variant						+		Primary metabolism	Protein synthesis	Translation (ribosome-related)	large subunit ribosomal protein L3	K02906	KEGG
scaffold_5	902191	AG	A	INDEL	DEL	FUN_005150	FUN_005150-T1	CDS	frameshift_variant						-		Primary metabolism	Lipid degradation	Phospholipid degradation	lysophospholipase-like protein	K13278	KEGG

## Sheet: Secondary metabolism
CHROM	POS	REF	ALT	TYPE	INDEL_CLASS	gene	transcript	region	consequence	codon_pos	ref_codon	alt_codon	ref_aa	alt_aa	strand	splice_region	Supercategory	Category	Subcategory	Mantis annotation	Reference hit	Reference source
scaffold_12	1365973	A	C	SNP	.	FUN_010062	FUN_010062-T1	CDS	stop_lost	287	TGA	TGC	*	C	+		Secondary metabolism	Polyketide biosynthesis	Polyketide biosynthesis	hybrid polyketide synthase	K15394	KEGG
scaffold_12	1365935	A	G	SNP	.	FUN_010062	FUN_010062-T1	CDS	missense_variant	275	ATC	GTC	I	V	+		Secondary metabolism	Polyketide biosynthesis	Polyketide biosynthesis	hybrid polyketide synthase	K15394	KEGG
scaffold_9	1603829	A	T	SNP	.	FUN_008595	FUN_008595-T1	CDS	missense_variant	79	ATC	AAC	I	N	-		Secondary metabolism	Other secondary metabolism-related	Other secondary metabolism-related	benzoate 4-monooxygenase	K07824	KEGG
scaffold_9	1603494	C	T	SNP	.	FUN_008595	FUN_008595-T1	CDS	missense_variant	191	GTC	ATC	V	I	-		Secondary metabolism	Other secondary metabolism-related	Other secondary metabolism-related	benzoate 4-monooxygenase	K07824	KEGG

## Sheet: Signaling
CHROM	POS	REF	ALT	TYPE	INDEL_CLASS	gene	transcript	region	consequence	codon_pos	ref_codon	alt_codon	ref_aa	alt_aa	strand	splice_region	Supercategory	Category	Subcategory	Mantis annotation	Reference hit	Reference source
scaffold_3	3151721	T	C	SNP	.	SSK2	FUN_003478-T1	CDS	missense_variant	947	CAC	CGC	H	R	-		Signaling	MAPK-related signaling	MAPK-related signaling	mitogen-activated protein kinase kinase kinase	K11230	KEGG

## Sheet: Transport
CHROM	POS	REF	ALT	TYPE	INDEL_CLASS	gene	transcript	region	consequence	codon_pos	ref_codon	alt_codon	ref_aa	alt_aa	strand	splice_region	Supercategory	Category	Subcategory	Mantis annotation	Reference hit	Reference source
scaffold_1	1305879	A	ACC	INDEL	INS	FUN_000391	FUN_000391-T1	CDS	frameshift_variant						+		Transport	Lipid transport	Lipid transport	solute carrier family 27 (fatty acid transporter) member 1/4	K08745	KEGG

## Sheet: Unknown
CHROM	POS	REF	ALT	TYPE	INDEL_CLASS	gene	transcript	region	consequence	codon_pos	ref_codon	alt_codon	ref_aa	alt_aa	strand	splice_region	Supercategory	Category	Subcategory	Mantis annotation	Reference hit	Reference source
scaffold_2	3178570	AC	A	INDEL	DEL	FUN_002296	FUN_002296-T1	CDS	frameshift_variant						-	splice_region_variant	Unknown	Unknown	Unknown	hypothetical protein
scaffold_4	320761	T	G	SNP	.	FUN_003866	FUN_003866-T1	CDS	missense_variant	60	ATT	AGT	I	S	+		Unknown	Unknown	Unknown	hypothetical protein
